# Supplementary material for: Engineering Access to Stereoirregular Polymer Microstructures Enables Improved Processability of Microbial Poly(3-hydroxybutyrate)
Source: Biomacromolecules. 2026 Jun 12;27(7):4898–908. doi: 10.1021/acs.biomac.6c00971 (PMC13370766; doi:10.1021/acs.biomac.6c00971)
Supplement: Supplementary file 2 [file bm6c00971_si_002.zip]

Archive with 17 entries (16 files):
- supplementary_data_1/
- supplementary_data_1/CBR_P_1189.gb
- supplementary_data_1/CBR_P_1232.gb
- supplementary_data_1/pACYC184-CkHbd.gb
- supplementary_data_1/pACYC184-sfGFP.gb
- supplementary_data_1/pCkHbd.gb
- supplementary_data_1/pUC-Kan-AvPhaEC-CkHbd-CnPhaAB.gb
- supplementary_data_1/pUC-Kan-AvPhaEC-CnPhaA-CkHbd-CnPhaB.gb
- supplementary_data_1/pUC-Kan-AvPhaEC-CnPhaAB.gb
- supplementary_data_1/pUC-Kan-CkHbd-AvPhaEC-CnPhaAB.gb
- supplementary_data_1/pUC-Kan-CkHbd-CsPhaC-CnPhaAB.gb
- supplementary_data_1/pUC-Kan-CsPhaC-CkHbd-CnPhaAB.gb
- supplementary_data_1/pUC-Kan-CsPhaC-CnPhaA-CkHbd-CnPhaB.gb
- supplementary_data_1/pUC-Kan-CsPhaC-CnPhaAB.gb
- supplementary_data_1/pUC-Kan-PmPhaRC-CnPhaAB.gb
- supplementary_data_1/pUC-Kan-PsPhaC1-CnPhaAB.gb
- supplementary_data_1/pUC19-Kan.gb
