# Supplementary material for: Engineering Access to Stereoirregular Polymer Microstructures Enables Improved Processability of Microbial Poly(3-hydroxybutyrate)
Source: Biomacromolecules. 2026 Jun 12;27(7):4898–908. doi: 10.1021/acs.biomac.6c00971 (PMC13370766; doi:10.1021/acs.biomac.6c00971)
Supplement: Supplementary file 2 [file bm6c00971_si_002.zip › supplementary_data_1/CBR_P_1189.gb]

LOCUS       pPsPhaC_(CBR_P_1189)    6973 bp ds-DNA     circular     08-MAY-2024
DEFINITION  .
COMMENT     Ligation of inverted phaC-STQK_PS cut NdeI, XhoI into pET28a cut
            NdeI, XhoI Vector molecule:  pET28a cut NdeI, XhoI    Fragment
            ends: NdeI and XhoI    Fragment size: 5289 Insert molecule:
            phaC-STQK_PS cut NdeI, XhoI    Fragment ends: NdeI and XhoI
            Fragment size: 1682
FEATURES             Location/Qualifiers
     CDS             complement(164..1903)
                     /label="phaC-STQK_PS"
                     /ApEinfo_revcolor="#f58a5e"
                     /ApEinfo_fwdcolor="#f58a5e"
     CDS             complement(164..1903)
                     /label="Translation 1903-164"
                     /translation="MGSSHHHHHHSSGLVPRGSHMSNKNSDDLNRQASENTLGLNPVIGLRGKDLLTSARMVLTQAIKQPIHSVKHVAHFGIELKNVMFGKSKLQPESDDRRFNDPAWSQNPLYKRYLQTYLAWRKELHDWIGNSKLSEQDINRAHFVITLMTEAMAPTNSAANPAAVKRFFETGGKSLLDGLTHLAKDLVNNGGMPSQVDMGAFEVGKSLGTTEGAVVFRNDVLELIQYRPTTEQVHERPLLVVPPQINKFYVFDLSPDKSLARFCLSNNQQTFIVSWRNPTKAQREWGLSTYIDALKEAVDVVSAITGSKDINMLGACSGGITCTALLGHYAALGEKKVNALTLLVTVLDTTLDSQVALFVDEKTLEAAKRHSYQAGVLEGRDMAKVFAWMRPNDLIWNYWVNNYLLGNEPPVFDILFWNNDTTRLPAAFHGDLIEMFKNNPLVRANALEVSGTPIDLKQVTADIYSLAGTNDHITPWKSCYKSAQLFGGKVEFVLSSSGHIKSILNPPGNPKSRYMTSTDMPATANEWQENSTKHTDSWWLHWQAWQAERSGKLKKSPTSLGNKAYPSGEAAPGTYVHER*"
ORIGIN
        1 ATCCGGATAT AGTTCCTCCT TTCAGCAAAA AACCCCTCAA GACCCGTTTA GAGGCCCCAA
       61 GGGGTTATGC TAGTTATTGC TCAGCGGTGG CAGCAGCCAA CTCAGCTTCC TTTCGGGCTT
      121 TGTTAGCAGC CGGATCTCAG TGGTGGTGGT GGTGGTGCTC GAGTTAACGT TCGTGAACAT
      181 ACGTACCCGG TGCTGCTTCA CCGCTCGGAT ATGCTTTATT ACCCAGGCTG GTCGGGCTTT
      241 TTTTCAGTTT ACCGCTACGT TCGGCCTGCC ATGCCTGCCA ATGCAGCCAC CAACTATCGG
      301 TATGTTTGGT GCTATTTTCT TGCCATTCAT TTGCGGTTGC AGGCATATCG GTGCTGGTCA
      361 TATAACGACT TTTCGGATTA CCCGGAGGAT TCAGAATGCT TTTGATATGA CCGCTGCTGC
      421 TCAGAACAAA TTCAACTTTA CCACCAAACA GCTGTGCGCT TTTATAACAG CTTTTCCACG
      481 GGGTAATGTG ATCATTGGTG CCTGCCAGGC TATAGATATC TGCGGTAACC TGTTTCAGAT
      541 CAATCGGGGT GCCGCTAACT TCCAGTGCAT TTGCACGAAC CAGCGGATTG TTTTTAAACA
      601 TTTCAATCAG ATCGCCATGA AATGCTGCAG GCAGACGTGT GGTATCATTA TTCCAAAACA
      661 GAATATCGAA AACAGGCGGT TCATTACCCA GCAGATAGTT GTTCACCCAA TAATTCCAAA
      721 TCAGATCATT CGGACGCATC CATGCAAAAA CTTTTGCCAT ATCACGACCT TCCAGAACGC
      781 CTGCCTGATA GCTATGACGT TTTGCTGCTT CCAGGGTTTT TTCATCAACA AACAGTGCCA
      841 CCTGGCTATC CAGGGTGGTA TCCAGAACGG TAACCAGCAG GGTCAGTGCA TTAACTTTTT
      901 TTTCACCCAG TGCTGCATAA TGACCCAGCA GTGCGGTACA GGTAATACCA CCGCTACATG
      961 CACCCAGCAT GTTAATATCT TTGCTACCGG TAATTGCGCT AACAACGTCA ACTGCTTCTT
     1021 TCAGTGCATC AATATAGGTG CTCAGACCCC ATTCACGCTG TGCTTTGGTC GGATTACGCC
     1081 AGCTCACAAT AAATGTCTGC TGATTATTGC TCAGACAAAA ACGTGCCAGG CTTTTGTCCG
     1141 GACTCAGATC AAACACATAG AATTTGTTAA TCTGAGGCGG AACAACCAGC AGCGGACGTT
     1201 CATGCACCTG TTCGGTGGTC GGACGATACT GGATCAGTTC CAGAACATCA TTACGAAAAA
     1261 CAACTGCACC TTCGGTGGTG CCCAGACTTT TACCAACTTC AAATGCACCC ATATCAACCT
     1321 GGCTCGGCAT ACCACCATTA TTAACCAGAT CTTTTGCCAG ATGGGTCAGG CCATCCAGCA
     1381 GGCTTTTACC ACCGGTTTCA AAAAAACGTT TAACTGCTGC CGGATTTGCT GCGCTATTGG
     1441 TCGGTGCCAT TGCTTCGGTC ATCAGGGTAA TAACAAAATG CGCACGATTG ATATCCTGTT
     1501 CGCTCAGTTT GCTATTACCA ATCCAATCAT GCAGTTCTTT ACGCCATGCC AGATAGGTCT
     1561 GCAGATAACG TTTATACAGC GGATTCTGTG ACCATGCCGG ATCATTAAAA CGACGATCAT
     1621 CACTTTCCGG CTGCAGTTTG CTTTTGCCAA ACATCACATT TTTCAGTTCA ATGCCAAAAT
     1681 GGGCCACATG TTTAACGCTA TGAATCGGCT GTTTAATTGC CTGGGTCAGA ACCATACGTG
     1741 CGCTGGTCAG CAGATCTTTA CCACGCAGAC CAATAACCGG ATTCAGACCC AGGGTGTTTT
     1801 CGCTTGCCTG ACGATTCAGA TCGTCGCTGT TTTTGTTGCT CATATGGCTG CCGCGCGGCA
     1861 CCAGGCCGCT GCTGTGATGA TGATGATGAT GGCTGCTGCC CATGGTATAT CTCCTTCTTA
     1921 AAGTTAAACA AAATTATTTC TAGAGGGGAA TTGTTATCCG CTCACAATTC CCCTATAGTG
     1981 AGTCGTATTA ATTTCGCGGG ATCGAGATCT CGATCCTCTA CGCCGGACGC ATCGTGGCCG
     2041 GCATCACCGG CGCCACAGGT GCGGTTGCTG GCGCCTATAT CGCCGACATC ACCGATGGGG
     2101 AAGATCGGGC TCGCCACTTC GGGCTCATGA GCGCTTGTTT CGGCGTGGGT ATGGTGGCAG
     2161 GCCCCGTGGC CGGGGGACTG TTGGGCGCCA TCTCCTTGCA TGCACCATTC CTTGCGGCGG
     2221 CGGTGCTCAA CGGCCTCAAC CTACTACTGG GCTGCTTCCT AATGCAGGAG TCGCATAAGG
     2281 GAGAGCGTCG AGATCCCGGA CACCATCGAA TGGCGCAAAA CCTTTCGCGG TATGGCATGA
     2341 TAGCGCCCGG AAGAGAGTCA ATTCAGGGTG GTGAATGTGA AACCAGTAAC GTTATACGAT
     2401 GTCGCAGAGT ATGCCGGTGT CTCTTATCAG ACCGTTTCCC GCGTGGTGAA CCAGGCCAGC
     2461 CACGTTTCTG CGAAAACGCG GGAAAAAGTG GAAGCGGCGA TGGCGGAGCT GAATTACATT
     2521 CCCAACCGCG TGGCACAACA ACTGGCGGGC AAACAGTCGT TGCTGATTGG CGTTGCCACC
     2581 TCCAGTCTGG CCCTGCACGC GCCGTCGCAA ATTGTCGCGG CGATTAAATC TCGCGCCGAT
     2641 CAACTGGGTG CCAGCGTGGT GGTGTCGATG GTAGAACGAA GCGGCGTCGA AGCCTGTAAA
     2701 GCGGCGGTGC ACAATCTTCT CGCGCAACGC GTCAGTGGGC TGATCATTAA CTATCCGCTG
     2761 GATGACCAGG ATGCCATTGC TGTGGAAGCT GCCTGCACTA ATGTTCCGGC GTTATTTCTT
     2821 GATGTCTCTG ACCAGACACC CATCAACAGT ATTATTTTCT CCCATGAAGA CGGTACGCGA
     2881 CTGGGCGTGG AGCATCTGGT CGCATTGGGT CACCAGCAAA TCGCGCTGTT AGCGGGCCCA
     2941 TTAAGTTCTG TCTCGGCGCG TCTGCGTCTG GCTGGCTGGC ATAAATATCT CACTCGCAAT
     3001 CAAATTCAGC CGATAGCGGA ACGGGAAGGC GACTGGAGTG CCATGTCCGG TTTTCAACAA
     3061 ACCATGCAAA TGCTGAATGA GGGCATCGTT CCCACTGCGA TGCTGGTTGC CAACGATCAG
     3121 ATGGCGCTGG GCGCAATGCG CGCCATTACC GAGTCCGGGC TGCGCGTTGG TGCGGATATC
     3181 TCGGTAGTGG GATACGACGA TACCGAAGAC AGCTCATGTT ATATCCCGCC GTTAACCACC
     3241 ATCAAACAGG ATTTTCGCCT GCTGGGGCAA ACCAGCGTGG ACCGCTTGCT GCAACTCTCT
     3301 CAGGGCCAGG CGGTGAAGGG CAATCAGCTG TTGCCCGTCT CACTGGTGAA AAGAAAAACC
     3361 ACCCTGGCGC CCAATACGCA AACCGCCTCT CCCCGCGCGT TGGCCGATTC ATTAATGCAG
     3421 CTGGCACGAC AGGTTTCCCG ACTGGAAAGC GGGCAGTGAG CGCAACGCAA TTAATGTAAG
     3481 TTAGCTCACT CATTAGGCAC CGGGATCTCG ACCGATGCCC TTGAGAGCCT TCAACCCAGT
     3541 CAGCTCCTTC CGGTGGGCGC GGGGCATGAC TATCGTCGCC GCACTTATGA CTGTCTTCTT
     3601 TATCATGCAA CTCGTAGGAC AGGTGCCGGC AGCGCTCTGG GTCATTTTCG GCGAGGACCG
     3661 CTTTCGCTGG AGCGCGACGA TGATCGGCCT GTCGCTTGCG GTATTCGGAA TCTTGCACGC
     3721 CCTCGCTCAA GCCTTCGTCA CTGGTCCCGC CACCAAACGT TTCGGCGAGA AGCAGGCCAT
     3781 TATCGCCGGC ATGGCGGCCC CACGGGTGCG CATGATCGTG CTCCTGTCGT TGAGGACCCG
     3841 GCTAGGCTGG CGGGGTTGCC TTACTGGTTA GCAGAATGAA TCACCGATAC GCGAGCGAAC
     3901 GTGAAGCGAC TGCTGCTGCA AAACGTCTGC GACCTGAGCA ACAACATGAA TGGTCTTCGG
     3961 TTTCCGTGTT TCGTAAAGTC TGGAAACGCG GAAGTCAGCG CCCTGCACCA TTATGTTCCG
     4021 GATCTGCATC GCAGGATGCT GCTGGCTACC CTGTGGAACA CCTACATCTG TATTAACGAA
     4081 GCGCTGGCAT TGACCCTGAG TGATTTTTCT CTGGTCCCGC CGCATCCATA CCGCCAGTTG
     4141 TTTACCCTCA CAACGTTCCA GTAACCGGGC ATGTTCATCA TCAGTAACCC GTATCGTGAG
     4201 CATCCTCTCT CGTTTCATCG GTATCATTAC CCCCATGAAC AGAAATCCCC CTTACACGGA
     4261 GGCATCAGTG ACCAAACAGG AAAAAACCGC CCTTAACATG GCCCGCTTTA TCAGAAGCCA
     4321 GACATTAACG CTTCTGGAGA AACTCAACGA GCTGGACGCG GATGAACAGG CAGACATCTG
     4381 TGAATCGCTT CACGACCACG CTGATGAGCT TTACCGCAGC TGCCTCGCGC GTTTCGGTGA
     4441 TGACGGTGAA AACCTCTGAC ACATGCAGCT CCCGGAGACG GTCACAGCTT GTCTGTAAGC
     4501 GGATGCCGGG AGCAGACAAG CCCGTCAGGG CGCGTCAGCG GGTGTTGGCG GGTGTCGGGG
     4561 CGCAGCCATG ACCCAGTCAC GTAGCGATAG CGGAGTGTAT ACTGGCTTAA CTATGCGGCA
     4621 TCAGAGCAGA TTGTACTGAG AGTGCACCAT ATATGCGGTG TGAAATACCG CACAGATGCG
     4681 TAAGGAGAAA ATACCGCATC AGGCGCTCTT CCGCTTCCTC GCTCACTGAC TCGCTGCGCT
     4741 CGGTCGTTCG GCTGCGGCGA GCGGTATCAG CTCACTCAAA GGCGGTAATA CGGTTATCCA
     4801 CAGAATCAGG GGATAACGCA GGAAAGAACA TGTGAGCAAA AGGCCAGCAA AAGGCCAGGA
     4861 ACCGTAAAAA GGCCGCGTTG CTGGCGTTTT TCCATAGGCT CCGCCCCCCT GACGAGCATC
     4921 ACAAAAATCG ACGCTCAAGT CAGAGGTGGC GAAACCCGAC AGGACTATAA AGATACCAGG
     4981 CGTTTCCCCC TGGAAGCTCC CTCGTGCGCT CTCCTGTTCC GACCCTGCCG CTTACCGGAT
     5041 ACCTGTCCGC CTTTCTCCCT TCGGGAAGCG TGGCGCTTTC TCATAGCTCA CGCTGTAGGT
     5101 ATCTCAGTTC GGTGTAGGTC GTTCGCTCCA AGCTGGGCTG TGTGCACGAA CCCCCCGTTC
     5161 AGCCCGACCG CTGCGCCTTA TCCGGTAACT ATCGTCTTGA GTCCAACCCG GTAAGACACG
     5221 ACTTATCGCC ACTGGCAGCA GCCACTGGTA ACAGGATTAG CAGAGCGAGG TATGTAGGCG
     5281 GTGCTACAGA GTTCTTGAAG TGGTGGCCTA ACTACGGCTA CACTAGAAGG ACAGTATTTG
     5341 GTATCTGCGC TCTGCTGAAG CCAGTTACCT TCGGAAAAAG AGTTGGTAGC TCTTGATCCG
     5401 GCAAACAAAC CACCGCTGGT AGCGGTGGTT TTTTTGTTTG CAAGCAGCAG ATTACGCGCA
     5461 GAAAAAAAGG ATCTCAAGAA GATCCTTTGA TCTTTTCTAC GGGGTCTGAC GCTCAGTGGA
     5521 ACGAAAACTC ACGTTAAGGG ATTTTGGTCA TGAACAATAA AACTGTCTGC TTACATAAAC
     5581 AGTAATACAA GGGGTGTTAT GAGCCATATT CAACGGGAAA CGTCTTGCTC TAGGCCGCGA
     5641 TTAAATTCCA ACATGGATGC TGATTTATAT GGGTATAAAT GGGCTCGCGA TAATGTCGGG
     5701 CAATCAGGTG CGACAATCTA TCGATTGTAT GGGAAGCCCG ATGCGCCAGA GTTGTTTCTG
     5761 AAACATGGCA AAGGTAGCGT TGCCAATGAT GTTACAGATG AGATGGTCAG ACTAAACTGG
     5821 CTGACGGAAT TTATGCCTCT TCCGACCATC AAGCATTTTA TCCGTACTCC TGATGATGCA
     5881 TGGTTACTCA CCACTGCGAT CCCCGGGAAA ACAGCATTCC AGGTATTAGA AGAATATCCT
     5941 GATTCAGGTG AAAATATTGT TGATGCGCTG GCAGTGTTCC TGCGCCGGTT GCATTCGATT
     6001 CCTGTTTGTA ATTGTCCTTT TAACAGCGAT CGCGTATTTC GTCTCGCTCA GGCGCAATCA
     6061 CGAATGAATA ACGGTTTGGT TGATGCGAGT GATTTTGATG ACGAGCGTAA TGGCTGGCCT
     6121 GTTGAACAAG TCTGGAAAGA AATGCATAAA CTTTTGCCAT TCTCACCGGA TTCAGTCGTC
     6181 ACTCATGGTG ATTTCTCACT TGATAACCTT ATTTTTGACG AGGGGAAATT AATAGGTTGT
     6241 ATTGATGTTG GACGAGTCGG AATCGCAGAC CGATACCAGG ATCTTGCCAT CCTATGGAAC
     6301 TGCCTCGGTG AGTTTTCTCC TTCATTACAG AAACGGCTTT TTCAAAAATA TGGTATTGAT
     6361 AATCCTGATA TGAATAAATT GCAGTTTCAT TTGATGCTCG ATGAGTTTTT CTAAGAATTA
     6421 ATTCATGAGC GGATACATAT TTGAATGTAT TTAGAAAAAT AAACAAATAG GGGTTCCGCG
     6481 CACATTTCCC CGAAAAGTGC CACCTGAAAT TGTAAACGTT AATATTTTGT TAAAATTCGC
     6541 GTTAAATTTT TGTTAAATCA GCTCATTTTT TAACCAATAG GCCGAAATCG GCAAAATCCC
     6601 TTATAAATCA AAAGAATAGA CCGAGATAGG GTTGAGTGTT GTTCCAGTTT GGAACAAGAG
     6661 TCCACTATTA AAGAACGTGG ACTCCAACGT CAAAGGGCGA AAAACCGTCT ATCAGGGCGA
     6721 TGGCCCACTA CGTGAACCAT CACCCTAATC AAGTTTTTTG GGGTCGAGGT GCCGTAAAGC
     6781 ACTAAATCGG AACCCTAAAG GGAGCCCCCG ATTTAGAGCT TGACGGGGAA AGCCGGCGAA
     6841 CGTGGCGAGA AAGGAAGGGA AGAAAGCGAA AGGAGCGGGC GCTAGGGCGC TGGCAAGTGT
     6901 AGCGGTCACG CTGCGCGTAA CCACCACACC CGCCGCGCTT AATGCGCCGC TACAGGGCGC
     6961 GTCCCATTCG CCA
//
