# Supplementary material for: Engineering Access to Stereoirregular Polymer Microstructures Enables Improved Processability of Microbial Poly(3-hydroxybutyrate)
Source: Biomacromolecules. 2026 Jun 12;27(7):4898–908. doi: 10.1021/acs.biomac.6c00971 (PMC13370766; doi:10.1021/acs.biomac.6c00971)
Supplement: Supplementary file 2 [file bm6c00971_si_002.zip › supplementary_data_1/pACYC184-CkHbd.gb]

LOCUS       pACYC184-CkHbd          3897 bp ds-DNA     circular     08-MAY-2024
DEFINITION  Cloning vector pACYC184, complete sequence.
SOURCE      Cloning vector pACYC184
  ORGANISM  Cloning vector pACYC184 other sequences; artificial sequences;
            vectors.
COMMENT     Imported using the Genbank importer. File name: pACYC184.gb
            Corrects sequence error in tet gene deriving from the original
            pSC101 sequence, present in GenBank entry (see accession X06403)
            and NEB sequences dated 6/6/02 and earlier, based on sequencing of
            pBR322 and pACYC184 at NEB in 2007 (Mathieu-Sheltry, V. and Cantin,
            E., unpublished).  Correction is C2629T, representing a Thr350Ile
            correction in the expressed protein.  Update 5-29-15 corrects
            additional sequence errors from the GenBank entry and former NEB
            sequences:  single-base A insertion after nt 3766, and G3881A
            (former base 3880), a silent mutation in the cat gene.
FEATURES             Location/Qualifiers
     -10_signal      complement(286..291)
                     /label="cat promoter –10 element"
                     /ApEinfo_revcolor="#c6c9d1"
                     /ApEinfo_fwdcolor="#c6c9d1"
     -35_signal      complement(309..314)
                     /label="cat promoter –35 element"
                     /ApEinfo_revcolor="#c6c9d1"
                     /ApEinfo_fwdcolor="#c6c9d1"
     rep_origin      complement(848..1393)
                     /label="p15A ori"
                     /ApEinfo_revcolor="#c6c9d1"
                     /ApEinfo_fwdcolor="#c6c9d1"
     primer          1454..1474
                     /label="oACYC184_seq_for"
                     /note="sequence: AATGTAGCACCTGAAGTCAGC"
                     /ApEinfo_revcolor="#f58a5e"
                     /ApEinfo_fwdcolor="#f58a5e"
     misc_feature    1505..1510
                     /label="tetA promoter –35 element"
                     /ApEinfo_revcolor="#c6c9d1"
                     /ApEinfo_fwdcolor="#c6c9d1"
     misc_feature    1505..1565
                     /label="tet promoter, class C"
                     /ApEinfo_revcolor="#c6c9d1"
                     /ApEinfo_fwdcolor="#c6c9d1"
     misc_feature    1510..1517
                     /label="tet operator 1"
                     /ApEinfo_revcolor="#c6c9d1"
                     /ApEinfo_fwdcolor="#c6c9d1"
     misc_feature    1521..1528
                     /label="tet operator 1"
                     /ApEinfo_revcolor="#c6c9d1"
                     /ApEinfo_fwdcolor="#c6c9d1"
     misc_feature    1528..1533
                     /label="tetA promoter –10 element"
                     /ApEinfo_revcolor="#c6c9d1"
                     /ApEinfo_fwdcolor="#c6c9d1"
     misc_feature    complement(1532..1532)
                     /label="tetR transcription start"
                     /ApEinfo_revcolor="#c6c9d1"
                     /ApEinfo_fwdcolor="#c6c9d1"
     misc_feature    complement(1539..1544)
                     /label="tetR promoter –10 element"
                     /ApEinfo_revcolor="#c6c9d1"
                     /ApEinfo_fwdcolor="#c6c9d1"
     misc_feature    1539..1546
                     /label="tet operator 2"
                     /ApEinfo_revcolor="#c6c9d1"
                     /ApEinfo_fwdcolor="#c6c9d1"
     misc_feature    1540..1540
                     /label="tetA transcription start"
                     /ApEinfo_revcolor="#c6c9d1"
                     /ApEinfo_fwdcolor="#c6c9d1"
     misc_feature    1550..1557
                     /label="tet operator 2"
                     /ApEinfo_revcolor="#c6c9d1"
                     /ApEinfo_fwdcolor="#c6c9d1"
     misc_feature    complement(1560..1565)
                     /label="tetR –35 element"
                     /ApEinfo_revcolor="#c6c9d1"
                     /ApEinfo_fwdcolor="#c6c9d1"
     primer          1561..1602
                     /label="oCkHbd_fwd"
                     /note="sequence: AACGCAGTCAGGCACCGTGTATGAAAAGTGTAGCGGTTTTAG"
                     /ApEinfo_revcolor="#f7977a"
                     /ApEinfo_fwdcolor="#f7977a"
     primer          complement(1563..1580)
                     /label="oACYC184_rev"
                     /note="sequence: ACACGGTGCCTGACTGCG"
                     /ApEinfo_revcolor="#f7977a"
                     /ApEinfo_fwdcolor="#f7977a"
     misc_feature    1581..2423
                     /label="hbd (Clostridium kluyveri DSM 555)"
                     /ApEinfo_revcolor="#f58a5e"
                     /ApEinfo_fwdcolor="#f58a5e"
     CDS             1581..2423
                     /label="3-hydroxybutyryl coenzyme A dehydrogenase"
                     /ApEinfo_revcolor="#84b0dc"
                     /ApEinfo_fwdcolor="#84b0dc"
                     /translation="MKSVAVLGSGTMSRGIVQAFAEAGIDVIIRGRTEGSIGKGLAAVKKAYDKKVSKGKISQEDADKIVGRVSTTTELEKLADCDLIIEAASEDMNIKKDYFGKLEEICKPETIFATNTSSLSITEVATATKRPDKFIGMHFFNPANVMKLVEIIRGMNTSQETFDIIKEASIKIGKTPVEVAEAPGFVVNKILVPMINEAVGILAEGIASAEDIDTAMKLGANHPMGPLALGDLIGLDVVLAVMDVLYSETGDSKYRAHTLLRKYVRAGWLGRKSGKGFFAY*"
     primer          complement(2401..2443)
                     /label="oCkHbd_rev"
                     /note="sequence: GAGGTGCCGCCGGCTTCCATTTAATAAGCGAAGAATCCTTTTC"
                     /ApEinfo_revcolor="#f7977a"
                     /ApEinfo_fwdcolor="#f7977a"
     primer          2424..2441
                     /label="oACYC184_fwd"
                     /note="sequence: ATGGAAGCCGGCGGCACC"
                     /ApEinfo_revcolor="#f7977a"
                     /ApEinfo_fwdcolor="#f7977a"
     gene            complement(3457..219)
                     /label="cat"
                     /ApEinfo_revcolor="#c6c9d1"
                     /ApEinfo_fwdcolor="#c6c9d1"
     CDS             complement(3457..219)
                     /label="Chloramphenicol acetyltransferase"
                     /ApEinfo_revcolor="#84b0dc"
                     /ApEinfo_fwdcolor="#84b0dc"
                     /translation="MEKKITGYTTVDISQWHRKEHFEAFQSVAQCTYNQTVQLDITAFLKTVKKNKHKFYPAFIHILARLMNAHPEFRMAMKDGELVIWDSVHPCYTVFHEQTETFSSLWSEYHDDFRQFLHIYSQDVACYGENLAYFPKGFIENMFFVSANPWVSFTSFDLNVANMDNFFAPVFTMGKYYTQGDKVLMPLAIQVHHAVCDGFHVGRMLNELQQYCDEWQGGA*"
ORIGIN
        1 GAATTCCGGA TGAGCATTCA TCAGGCGGGC AAGAATGTGA ATAAAGGCCG GATAAAACTT
       61 GTGCTTATTT TTCTTTACGG TCTTTAAAAA GGCCGTAATA TCCAGCTGAA CGGTCTGGTT
      121 ATAGGTACAT TGAGCAACTG ACTGAAATGC CTCAAAATGT TCTTTACGAT GCCATTGGGA
      181 TATATCAACG GTGGTATATC CAGTGATTTT TTTCTCCATT TTAGCTTCCT TAGCTCCTGA
      241 AAATCTCGAT AACTCAAAAA ATACGCCCGG TAGTGATCTT ATTTCATTAT GGTGAAAGTT
      301 GGAACCTCTT ACGTGCCGAT CAACGTCTCA TTTTCGCCAA AAGTTGGCCC AGGGCTTCCC
      361 GGTATCAACA GGGACACCAG GATTTATTTA TTCTGCGAAG TGATCTTCCG TCACAGGTAT
      421 TTATTCGGCG CAAAGTGCGT CGGGTGATGC TGCCAACTTA CTGATTTAGT GTATGATGGT
      481 GTTTTTGAGG TGCTCCAGTG GCTTCTGTTT CTATCAGCTG TCCCTCCTGT TCAGCTACTG
      541 ACGGGGTGGT GCGTAACGGC AAAAGCACCG CCGGACATCA GCGCTAGCGG AGTGTATACT
      601 GGCTTACTAT GTTGGCACTG ATGAGGGTGT CAGTGAAGTG CTTCATGTGG CAGGAGAAAA
      661 AAGGCTGCAC CGGTGCGTCA GCAGAATATG TGATACAGGA TATATTCCGC TTCCTCGCTC
      721 ACTGACTCGC TACGCTCGGT CGTTCGACTG CGGCGAGCGG AAATGGCTTA CGAACGGGGC
      781 GGAGATTTCC TGGAAGATGC CAGGAAGATA CTTAACAGGG AAGTGAGAGG GCCGCGGCAA
      841 AGCCGTTTTT CCATAGGCTC CGCCCCCCTG ACAAGCATCA CGAAATCTGA CGCTCAAATC
      901 AGTGGTGGCG AAACCCGACA GGACTATAAA GATACCAGGC GTTTCCCCCT GGCGGCTCCC
      961 TCGTGCGCTC TCCTGTTCCT GCCTTTCGGT TTACCGGTGT CATTCCGCTG TTATGGCCGC
     1021 GTTTGTCTCA TTCCACGCCT GACACTCAGT TCCGGGTAGG CAGTTCGCTC CAAGCTGGAC
     1081 TGTATGCACG AACCCCCCGT TCAGTCCGAC CGCTGCGCCT TATCCGGTAA CTATCGTCTT
     1141 GAGTCCAACC CGGAAAGACA TGCAAAAGCA CCACTGGCAG CAGCCACTGG TAATTGATTT
     1201 AGAGGAGTTA GTCTTGAAGT CATGCGCCGG TTAAGGCTAA ACTGAAAGGA CAAGTTTTGG
     1261 TGACTGCGCT CCTCCAAGCC AGTTACCTCG GTTCAAAGAG TTGGTAGCTC AGAGAACCTT
     1321 CGAAAAACCG CCCTGCAAGG CGGTTTTTTC GTTTTCAGAG CAAGAGATTA CGCGCAGACC
     1381 AAAACGATCT CAAGAAGATC ATCTTATTAA TCAGATAAAA TATTTCTAGA TTTCAGTGCA
     1441 ATTTATCTCT TCAAATGTAG CACCTGAAGT CAGCCCCATA CGATATAAGT TGTAATTCTC
     1501 ATGTTTGACA GCTTATCATC GATAAGCTTT AATGCGGTAG TTTATCACAG TTAAATTGCT
     1561 AACGCAGTCA GGCACCGTGT ATGAAAAGTG TAGCGGTTTT AGGTAGTGGA ACTATGTCTC
     1621 GTGGAATTGT GCAGGCTTTT GCAGAAGCAG GTATAGATGT AATTATCCGT GGAAGAACTG
     1681 AAGGTAGTAT TGGAAAAGGT CTAGCAGCAG TAAAGAAAGC TTATGATAAA AAAGTATCAA
     1741 AGGGGAAAAT TTCCCAGGAA GATGCTGATA AAATAGTTGG AAGAGTAAGT ACAACAACTG
     1801 AACTTGAAAA ATTGGCTGAT TGTGATCTTA TAATAGAAGC AGCATCAGAG GATATGAATA
     1861 TAAAGAAAGA CTATTTTGGA AAATTAGAAG AAATATGCAA GCCTGAAACA ATTTTTGCTA
     1921 CTAATACTTC TTCATTATCT ATAACTGAAG TAGCAACAGC TACAAAGAGG CCAGATAAAT
     1981 TCATAGGAAT GCATTTCTTT AATCCAGCAA ATGTTATGAA ATTAGTTGAA ATCATAAGAG
     2041 GTATGAATAC TTCACAAGAA ACTTTTGATA TTATAAAAGA AGCTTCCATT AAAATAGGAA
     2101 AAACTCCTGT AGAAGTTGCA GAAGCTCCAG GATTTGTTGT AAACAAGATA TTAGTACCAA
     2161 TGATCAATGA AGCAGTAGGA ATTTTGGCAG AAGGAATAGC TTCAGCAGAA GATATCGATA
     2221 CAGCTATGAA ATTAGGCGCT AATCACCCAA TGGGTCCTTT AGCATTAGGA GATCTTATTG
     2281 GACTTGATGT AGTTCTTGCA GTTATGGATG TACTTTATAG TGAAACTGGA GATTCAAAAT
     2341 ATAGAGCTCA TACATTACTT AGAAAATATG TAAGAGCAGG ATGGCTTGGA AGAAAATCAG
     2401 GAAAAGGATT CTTCGCTTAT TAAATGGAAG CCGGCGGCAC CTCGCTAACG GATTCACCAC
     2461 TCCAAGAATT GGAGCCAATC AATTCTTGCG GAGAACTGTG AATGCGCAAA CCAACCCTTG
     2521 GCAGAACATA TCCATCGCGT CCGCCATCTC CAGCAGCCGC ACGCGGCGCA TCTCGGGCAG
     2581 CGTTGGGTCC TGGCCACGGG TGCGCATGAT CGTGCTCCTG TCGTTGAGGA CCCGGCTAGG
     2641 CTGGCGGGGT TGCCTTACTG GTTAGCAGAA TGAATCACCG ATACGCGAGC GAACGTGAAG
     2701 CGACTGCTGC TGCAAAACGT CTGCGACCTG AGCAACAACA TGAATGGTCT TCGGTTTCCG
     2761 TGTTTCGTAA AGTCTGGAAA CGCGGAAGTC CCCTACGTGC TGCTGAAGTT GCCCGCAACA
     2821 GAGAGTGGAA CCAACCGGTG ATACCACGAT ACTATGACTG AGAGTCAACG CCATGAGCGG
     2881 CCTCATTTCT TATTCTGAGT TACAACAGTC CGCACCGCTG CCGGTAGCTC CTTCCGGTGG
     2941 GCGCGGGGCA TGACTATCGT CGCCGCACTT ATGACTGTCT TCTTTATCAT GCAACTCGTA
     3001 GGACAGGTGC CGGCAGCGCC CAACAGTCCC CCGGCCACGG GGCCTGCCAC CATACCCACG
     3061 CCGAAACAAG CGCCCTGCAC CATTATGTTC CGGATCTGCA TCGCAGGATG CTGCTGGCTA
     3121 CCCTGTGGAA CACCTACATC TGTATTAACG AAGCGCTAAC CGTTTTTATC AGGCTCTGGG
     3181 AGGCAGAATA AATGATCATA TCGTCAATTA TTACCTCCAC GGGGAGAGCC TGAGCAAACT
     3241 GGCCTCAGGC ATTTGAGAAG CACACGGTCA CACTGCTTCC GGTAGTCAAT AAACCGGTAA
     3301 ACCAGCAATA GACATAAGCG GCTATTTAAC GACCCTGCCC TGAACCGACG ACCGGGTCGA
     3361 ATTTGCTTTC GAATTTCTGC CATTCATCCG CTTATTATCA CTTATTCAGG CGTAGCAACC
     3421 AGGCGTTTAA GGGCACCAAT AACTGCCTTA AAAAAATTAC GCCCCGCCCT GCCACTCATC
     3481 GCAGTACTGT TGTAATTCAT TAAGCATTCT GCCGACATGG AAGCCATCAC AAACGGCATG
     3541 ATGAACCTGA ATCGCCAGCG GCATCAGCAC CTTGTCGCCT TGCGTATAAT ATTTGCCCAT
     3601 GGTGAAAACG GGGGCGAAGA AGTTGTCCAT ATTGGCCACG TTTAAATCAA AACTGGTGAA
     3661 ACTCACCCAG GGATTGGCTG AGACGAAAAA CATATTCTCA ATAAACCCTT TAGGGAAATA
     3721 GGCCAGGTTT TCACCGTAAC ACGCCACATC TTGCGAATAT ATGTGTAGAA ACTGCCGGAA
     3781 ATCGTCGTGG TATTCACTCC AGAGCGATGA AAACGTTTCA GTTTGCTCAT GGAAAACGGT
     3841 GTAACAAGGG TGAACACTAT CCCATATCAC CAGCTCACCG TCTTTCATTG CCATACG
//
