# Supplementary material for: Engineering Access to Stereoirregular Polymer Microstructures Enables Improved Processability of Microbial Poly(3-hydroxybutyrate)
Source: Biomacromolecules. 2026 Jun 12;27(7):4898–908. doi: 10.1021/acs.biomac.6c00971 (PMC13370766; doi:10.1021/acs.biomac.6c00971)
Supplement: Supplementary file 2 [file bm6c00971_si_002.zip › supplementary_data_1/pACYC184-sfGFP.gb]

LOCUS       pACYC184-sfGFP          3771 bp ds-DNA     circular     08-MAY-2024
DEFINITION  Cloning vector pACYC184, complete sequence.
SOURCE      Cloning vector pACYC184
  ORGANISM  Cloning vector pACYC184 other sequences; artificial sequences;
            vectors.
COMMENT     Imported using the Genbank importer. File name: pACYC184.gb
            Corrects sequence error in tet gene deriving from the original
            pSC101 sequence, present in GenBank entry (see accession X06403)
            and NEB sequences dated 6/6/02 and earlier, based on sequencing of
            pBR322 and pACYC184 at NEB in 2007 (Mathieu-Sheltry, V. and Cantin,
            E., unpublished).  Correction is C2629T, representing a Thr350Ile
            correction in the expressed protein.  Update 5-29-15 corrects
            additional sequence errors from the GenBank entry and former NEB
            sequences:  single-base A insertion after nt 3766, and G3881A
            (former base 3880), a silent mutation in the cat gene.
FEATURES             Location/Qualifiers
     -10_signal      complement(286..291)
                     /label="cat promoter –10 element"
                     /ApEinfo_revcolor="#c6c9d1"
                     /ApEinfo_fwdcolor="#c6c9d1"
     -35_signal      complement(309..314)
                     /label="cat promoter –35 element"
                     /ApEinfo_revcolor="#c6c9d1"
                     /ApEinfo_fwdcolor="#c6c9d1"
     rep_origin      complement(848..1393)
                     /label="p15A ori"
                     /ApEinfo_revcolor="#c6c9d1"
                     /ApEinfo_fwdcolor="#c6c9d1"
     misc_feature    1505..1510
                     /label="tetA promoter –35 element"
                     /ApEinfo_revcolor="#c6c9d1"
                     /ApEinfo_fwdcolor="#c6c9d1"
     misc_feature    1505..1565
                     /label="tet promoter, class C"
                     /ApEinfo_revcolor="#c6c9d1"
                     /ApEinfo_fwdcolor="#c6c9d1"
     misc_feature    1510..1517
                     /label="tet operator 1"
                     /ApEinfo_revcolor="#c6c9d1"
                     /ApEinfo_fwdcolor="#c6c9d1"
     misc_feature    1521..1528
                     /label="tet operator 1"
                     /ApEinfo_revcolor="#c6c9d1"
                     /ApEinfo_fwdcolor="#c6c9d1"
     misc_feature    1528..1533
                     /label="tetA promoter –10 element"
                     /ApEinfo_revcolor="#c6c9d1"
                     /ApEinfo_fwdcolor="#c6c9d1"
     misc_feature    complement(1532..1532)
                     /label="tetR transcription start"
                     /ApEinfo_revcolor="#c6c9d1"
                     /ApEinfo_fwdcolor="#c6c9d1"
     misc_feature    complement(1539..1544)
                     /label="tetR promoter –10 element"
                     /ApEinfo_revcolor="#c6c9d1"
                     /ApEinfo_fwdcolor="#c6c9d1"
     misc_feature    1539..1546
                     /label="tet operator 2"
                     /ApEinfo_revcolor="#c6c9d1"
                     /ApEinfo_fwdcolor="#c6c9d1"
     misc_feature    1540..1540
                     /label="tetA transcription start"
                     /ApEinfo_revcolor="#c6c9d1"
                     /ApEinfo_fwdcolor="#c6c9d1"
     misc_feature    1550..1557
                     /label="tet operator 2"
                     /ApEinfo_revcolor="#c6c9d1"
                     /ApEinfo_fwdcolor="#c6c9d1"
     misc_feature    complement(1560..1565)
                     /label="tetR –35 element"
                     /ApEinfo_revcolor="#c6c9d1"
                     /ApEinfo_fwdcolor="#c6c9d1"
     primer          1561..1598
                     /label="oligo15_for"
                     /note="sequence: AACGCAGTCAGGCACCGTGTATGCGTAAAGGCGAAGAG"
                     /ApEinfo_revcolor="#f58a5e"
                     /ApEinfo_fwdcolor="#f58a5e"
     primer          complement(1563..1580)
                     /label="oACYC184_rev"
                     /note="sequence: ACACGGTGCCTGACTGCG"
                     /ApEinfo_revcolor="#f7977a"
                     /ApEinfo_fwdcolor="#f7977a"
     misc_feature    1581..2297
                     /label="gfp (Aequorea victoria)"
                     /ApEinfo_revcolor="#f58a5e"
                     /ApEinfo_fwdcolor="#f58a5e"
     CDS             1581..2297
                     /label="superfolder GFP"
                     /ApEinfo_revcolor="#84b0dc"
                     /ApEinfo_fwdcolor="#84b0dc"
                     /translation="MRKGEELFTGVVPILVELDGDVNGHKFSVRGEGEGDATNGKLTLKFICTTGKLPVPWPTLVTTLTYGVQCFARYPDHMKQHDFFKSAMPEGYVQERTISFKDDGTYKTRAEVKFEGDTLVNRIELKGIDFKEDGNILGHKLEYNFNSHNVYITADKQKNGIKANFKIRHNVEDGSVQLADHYQQNTPIGDGPVLLPDNHYLSTQSVLSKDPNEKRDHMVLLEFVTAAGITHGMDELYK*"
     primer          complement(2275..2317)
                     /label="oligo15_rev"
                     /note="sequence: GAGGTGCCGCCGGCTTCCATTCATTTGTACAGTTCATCCATAC"
                     /ApEinfo_revcolor="#f58a5e"
                     /ApEinfo_fwdcolor="#f58a5e"
     primer          2298..2315
                     /label="oACYC184_fwd"
                     /note="sequence: ATGGAAGCCGGCGGCACC"
                     /ApEinfo_revcolor="#f7977a"
                     /ApEinfo_fwdcolor="#f7977a"
     gene            complement(3331..219)
                     /label="cat"
                     /ApEinfo_revcolor="#c6c9d1"
                     /ApEinfo_fwdcolor="#c6c9d1"
     CDS             complement(3331..219)
                     /label="Chloramphenicol acetyltransferase"
                     /ApEinfo_revcolor="#84b0dc"
                     /ApEinfo_fwdcolor="#84b0dc"
                     /translation="MEKKITGYTTVDISQWHRKEHFEAFQSVAQCTYNQTVQLDITAFLKTVKKNKHKFYPAFIHILARLMNAHPEFRMAMKDGELVIWDSVHPCYTVFHEQTETFSSLWSEYHDDFRQFLHIYSQDVACYGENLAYFPKGFIENMFFVSANPWVSFTSFDLNVANMDNFFAPVFTMGKYYTQGDKVLMPLAIQVHHAVCDGFHVGRMLNELQQYCDEWQGGA*"
ORIGIN
        1 GAATTCCGGA TGAGCATTCA TCAGGCGGGC AAGAATGTGA ATAAAGGCCG GATAAAACTT
       61 GTGCTTATTT TTCTTTACGG TCTTTAAAAA GGCCGTAATA TCCAGCTGAA CGGTCTGGTT
      121 ATAGGTACAT TGAGCAACTG ACTGAAATGC CTCAAAATGT TCTTTACGAT GCCATTGGGA
      181 TATATCAACG GTGGTATATC CAGTGATTTT TTTCTCCATT TTAGCTTCCT TAGCTCCTGA
      241 AAATCTCGAT AACTCAAAAA ATACGCCCGG TAGTGATCTT ATTTCATTAT GGTGAAAGTT
      301 GGAACCTCTT ACGTGCCGAT CAACGTCTCA TTTTCGCCAA AAGTTGGCCC AGGGCTTCCC
      361 GGTATCAACA GGGACACCAG GATTTATTTA TTCTGCGAAG TGATCTTCCG TCACAGGTAT
      421 TTATTCGGCG CAAAGTGCGT CGGGTGATGC TGCCAACTTA CTGATTTAGT GTATGATGGT
      481 GTTTTTGAGG TGCTCCAGTG GCTTCTGTTT CTATCAGCTG TCCCTCCTGT TCAGCTACTG
      541 ACGGGGTGGT GCGTAACGGC AAAAGCACCG CCGGACATCA GCGCTAGCGG AGTGTATACT
      601 GGCTTACTAT GTTGGCACTG ATGAGGGTGT CAGTGAAGTG CTTCATGTGG CAGGAGAAAA
      661 AAGGCTGCAC CGGTGCGTCA GCAGAATATG TGATACAGGA TATATTCCGC TTCCTCGCTC
      721 ACTGACTCGC TACGCTCGGT CGTTCGACTG CGGCGAGCGG AAATGGCTTA CGAACGGGGC
      781 GGAGATTTCC TGGAAGATGC CAGGAAGATA CTTAACAGGG AAGTGAGAGG GCCGCGGCAA
      841 AGCCGTTTTT CCATAGGCTC CGCCCCCCTG ACAAGCATCA CGAAATCTGA CGCTCAAATC
      901 AGTGGTGGCG AAACCCGACA GGACTATAAA GATACCAGGC GTTTCCCCCT GGCGGCTCCC
      961 TCGTGCGCTC TCCTGTTCCT GCCTTTCGGT TTACCGGTGT CATTCCGCTG TTATGGCCGC
     1021 GTTTGTCTCA TTCCACGCCT GACACTCAGT TCCGGGTAGG CAGTTCGCTC CAAGCTGGAC
     1081 TGTATGCACG AACCCCCCGT TCAGTCCGAC CGCTGCGCCT TATCCGGTAA CTATCGTCTT
     1141 GAGTCCAACC CGGAAAGACA TGCAAAAGCA CCACTGGCAG CAGCCACTGG TAATTGATTT
     1201 AGAGGAGTTA GTCTTGAAGT CATGCGCCGG TTAAGGCTAA ACTGAAAGGA CAAGTTTTGG
     1261 TGACTGCGCT CCTCCAAGCC AGTTACCTCG GTTCAAAGAG TTGGTAGCTC AGAGAACCTT
     1321 CGAAAAACCG CCCTGCAAGG CGGTTTTTTC GTTTTCAGAG CAAGAGATTA CGCGCAGACC
     1381 AAAACGATCT CAAGAAGATC ATCTTATTAA TCAGATAAAA TATTTCTAGA TTTCAGTGCA
     1441 ATTTATCTCT TCAAATGTAG CACCTGAAGT CAGCCCCATA CGATATAAGT TGTAATTCTC
     1501 ATGTTTGACA GCTTATCATC GATAAGCTTT AATGCGGTAG TTTATCACAG TTAAATTGCT
     1561 AACGCAGTCA GGCACCGTGT ATGCGTAAAG GCGAAGAGCT GTTCACTGGT GTCGTCCCTA
     1621 TTCTGGTGGA ACTGGATGGT GATGTCAACG GTCATAAGTT TTCCGTGCGT GGCGAGGGTG
     1681 AAGGTGACGC AACTAATGGT AAACTGACGC TGAAGTTCAT CTGTACTACT GGTAAACTGC
     1741 CGGTTCCTTG GCCGACTCTG GTAACGACGC TGACTTATGG TGTTCAGTGC TTTGCTCGTT
     1801 ATCCGGACCA TATGAAGCAG CATGACTTCT TCAAGTCCGC CATGCCGGAA GGCTATGTGC
     1861 AGGAACGCAC GATTTCCTTT AAGGATGACG GCACGTACAA AACGCGTGCG GAAGTGAAAT
     1921 TTGAAGGCGA TACCCTGGTA AACCGCATTG AGCTGAAAGG CATTGACTTT AAAGAGGACG
     1981 GCAATATCCT GGGCCATAAG CTGGAATACA ATTTTAACAG CCACAATGTT TACATCACCG
     2041 CCGATAAACA AAAAAATGGC ATTAAAGCGA ATTTTAAAAT TCGCCACAAC GTGGAGGATG
     2101 GCAGCGTGCA GCTGGCTGAT CACTACCAGC AAAACACTCC AATCGGTGAT GGTCCTGTTC
     2161 TGCTGCCAGA CAATCACTAT CTGAGCACGC AAAGCGTTCT GTCTAAAGAT CCGAACGAGA
     2221 AACGCGATCA TATGGTTCTG CTGGAGTTCG TAACCGCAGC GGGCATCACG CATGGTATGG
     2281 ATGAACTGTA CAAATGAATG GAAGCCGGCG GCACCTCGCT AACGGATTCA CCACTCCAAG
     2341 AATTGGAGCC AATCAATTCT TGCGGAGAAC TGTGAATGCG CAAACCAACC CTTGGCAGAA
     2401 CATATCCATC GCGTCCGCCA TCTCCAGCAG CCGCACGCGG CGCATCTCGG GCAGCGTTGG
     2461 GTCCTGGCCA CGGGTGCGCA TGATCGTGCT CCTGTCGTTG AGGACCCGGC TAGGCTGGCG
     2521 GGGTTGCCTT ACTGGTTAGC AGAATGAATC ACCGATACGC GAGCGAACGT GAAGCGACTG
     2581 CTGCTGCAAA ACGTCTGCGA CCTGAGCAAC AACATGAATG GTCTTCGGTT TCCGTGTTTC
     2641 GTAAAGTCTG GAAACGCGGA AGTCCCCTAC GTGCTGCTGA AGTTGCCCGC AACAGAGAGT
     2701 GGAACCAACC GGTGATACCA CGATACTATG ACTGAGAGTC AACGCCATGA GCGGCCTCAT
     2761 TTCTTATTCT GAGTTACAAC AGTCCGCACC GCTGCCGGTA GCTCCTTCCG GTGGGCGCGG
     2821 GGCATGACTA TCGTCGCCGC ACTTATGACT GTCTTCTTTA TCATGCAACT CGTAGGACAG
     2881 GTGCCGGCAG CGCCCAACAG TCCCCCGGCC ACGGGGCCTG CCACCATACC CACGCCGAAA
     2941 CAAGCGCCCT GCACCATTAT GTTCCGGATC TGCATCGCAG GATGCTGCTG GCTACCCTGT
     3001 GGAACACCTA CATCTGTATT AACGAAGCGC TAACCGTTTT TATCAGGCTC TGGGAGGCAG
     3061 AATAAATGAT CATATCGTCA ATTATTACCT CCACGGGGAG AGCCTGAGCA AACTGGCCTC
     3121 AGGCATTTGA GAAGCACACG GTCACACTGC TTCCGGTAGT CAATAAACCG GTAAACCAGC
     3181 AATAGACATA AGCGGCTATT TAACGACCCT GCCCTGAACC GACGACCGGG TCGAATTTGC
     3241 TTTCGAATTT CTGCCATTCA TCCGCTTATT ATCACTTATT CAGGCGTAGC AACCAGGCGT
     3301 TTAAGGGCAC CAATAACTGC CTTAAAAAAA TTACGCCCCG CCCTGCCACT CATCGCAGTA
     3361 CTGTTGTAAT TCATTAAGCA TTCTGCCGAC ATGGAAGCCA TCACAAACGG CATGATGAAC
     3421 CTGAATCGCC AGCGGCATCA GCACCTTGTC GCCTTGCGTA TAATATTTGC CCATGGTGAA
     3481 AACGGGGGCG AAGAAGTTGT CCATATTGGC CACGTTTAAA TCAAAACTGG TGAAACTCAC
     3541 CCAGGGATTG GCTGAGACGA AAAACATATT CTCAATAAAC CCTTTAGGGA AATAGGCCAG
     3601 GTTTTCACCG TAACACGCCA CATCTTGCGA ATATATGTGT AGAAACTGCC GGAAATCGTC
     3661 GTGGTATTCA CTCCAGAGCG ATGAAAACGT TTCAGTTTGC TCATGGAAAA CGGTGTAACA
     3721 AGGGTGAACA CTATCCCATA TCACCAGCTC ACCGTCTTTC ATTGCCATAC G
//
