# Supplementary material for: Engineering Access to Stereoirregular Polymer Microstructures Enables Improved Processability of Microbial Poly(3-hydroxybutyrate)
Source: Biomacromolecules. 2026 Jun 12;27(7):4898–908. doi: 10.1021/acs.biomac.6c00971 (PMC13370766; doi:10.1021/acs.biomac.6c00971)
Supplement: Supplementary file 2 [file bm6c00971_si_002.zip › supplementary_data_1/pUC-Kan-AvPhaEC-CnPhaA-CkHbd-CnPhaB.gb]

LOCUS       pUC-Kan-AvPhaEC-CnPhaA- 8849 bp ds-DNA     circular     17-MAY-2024
DEFINITION  pUC cloning vector.
SOURCE      synthetic DNA construct
  ORGANISM  synthetic DNA construct
COMMENT     Imported using the Genbank importer. File name:
            addgene-plasmid-50005-sequence-222046.gbk
FEATURES             Location/Qualifiers
     gene            1..816
                     /label="KanR2"
                     /ApEinfo_revcolor="#c6c9d1"
                     /ApEinfo_fwdcolor="#c6c9d1"
                     /gene="KanR2"
                     /translation="MAELNYIPNRVAQQLAGKQSLLIGVATSSLALHAPSQIVAAIKSRADQLGASVVVSMVERSGVEACKAAVHNLLAQRVSGLIINYPLDDQDAIAVEAACTNVPALFLDVSDQTPINSIIFSHEDGTRLGVEHLVALGHQQIALLAGPLSSVSARLRLAGWHKYLTRNQIQPIAEREGDWSAMSGFQQTMQMLNEGIVPTAMLVANDQMALGAMRAITESGLRVGADISVVGYDDTEDSSCYIPPLTTIKQDFRLLGQTSVDRLLQLSQGQAVKGNQLLPVSLVKRKTTLAPNTQTASPRALADSLMQLARQVSRLESGQ*"
     rep_origin      987..1575
                     /label="ori"
                     /ApEinfo_revcolor="#c6c9d1"
                     /ApEinfo_fwdcolor="#c6c9d1"
                     /note="high-copy-number ColE1/pMB1/pBR322/pUC origin of replication"
                     /direction="RIGHT"
     primer_bind     1476..1495
                     /label="pBR322ori-F"
                     /ApEinfo_revcolor="#c6c9d1"
                     /ApEinfo_fwdcolor="#c6c9d1"
                     /note="pBR322 origin, forward primer"
     primer_bind     1729..1746
                     /label="L4440"
                     /ApEinfo_revcolor="#c6c9d1"
                     /ApEinfo_fwdcolor="#c6c9d1"
                     /note="L4440 vector, forward primer"
     protein_bind    1863..1884
                     /label="CAP binding site"
                     /ApEinfo_revcolor="#c6c9d1"
                     /ApEinfo_fwdcolor="#c6c9d1"
                     /note="CAP binding activates transcription in the presence of cAMP."
                     /bound_moiety="E. coli catabolite activator protein"
     promoter        1899..1929
                     /label="lac promoter"
                     /ApEinfo_revcolor="#c6c9d1"
                     /ApEinfo_fwdcolor="#c6c9d1"
                     /note="promoter for the E. coli lac operon"
     protein_bind    1937..1953
                     /label="lac operator"
                     /ApEinfo_revcolor="#c6c9d1"
                     /ApEinfo_fwdcolor="#c6c9d1"
                     /note="The lac repressor binds to the lac operator to inhibit transcription in E. coli. This inhibition can be relieved by adding lactose or isopropyl-beta-D-thiogalactopyranoside (IPTG)."
                     /bound_moiety="lac repressor encoded by lacI"
     primer_bind     1942..1964
                     /label="M13/pUC Reverse"
                     /ApEinfo_revcolor="#c6c9d1"
                     /ApEinfo_fwdcolor="#c6c9d1"
                     /note="In lacZ gene"
     primer_bind     1961..1972
                     /label="M13 rev"
                     /ApEinfo_revcolor="#c6c9d1"
                     /ApEinfo_fwdcolor="#c6c9d1"
                     /note="common sequencing primer, one of multiple similar variants"
     primer_bind     1961..1972
                     /label="M13 Reverse"
                     /ApEinfo_revcolor="#c6c9d1"
                     /ApEinfo_fwdcolor="#c6c9d1"
                     /note="In lacZ gene. Also called M13-rev"
     misc_feature    1973..1978
                     /label="EcoRI restriction site"
                     /ApEinfo_revcolor="#c6c9d1"
                     /ApEinfo_fwdcolor="#c6c9d1"
     misc_feature    complement(2541..3281)
                     /label="phaB (Cupriavidus necator H16)"
                     /ApEinfo_revcolor="#f58a5e"
                     /ApEinfo_fwdcolor="#f58a5e"
     CDS             complement(2541..3281)
                     /label="acetoacetyl coenzyme A reductase"
                     /ApEinfo_revcolor="#84b0dc"
                     /ApEinfo_fwdcolor="#84b0dc"
                     /translation="MTQRIAYVTGGMGGIGTAICQRLAKDGFRVVAGCGPNSPRREKWLEQQKALGFDFIASEGNVADWDSTKTAFDKVKSEVGEVDVLINNAGITRDVVFRKMTRADWDAVIDTNLTSLFNVTKQVIDGMADRGWGRIVNISSVNGQKGQFGQTNYSTAKAGLHGFTMALAQEVATKGVTVNTVSPGYIATDMVKAIRQDVLDKIVATIPVKRLGLPEEIASICAWLSSEESGFSTGADFSLNGGLHMG*"
     primer          complement(3264..3301)
                     /label="oligo25_rev"
                     /note="sequence: AAAGGATTCTTCGCTTATTAATGACTCAGCGCATTGCG"
                     /ApEinfo_revcolor="#f7977a"
                     /ApEinfo_fwdcolor="#f7977a"
     misc_feature    complement(3281..4123)
                     /label="hbd (Clostridium kluyveri DSM 555)"
                     /ApEinfo_revcolor="#f58a5e"
                     /ApEinfo_fwdcolor="#f58a5e"
     CDS             complement(3281..4123)
                     /label="3-hydroxybutyryl coenzyme A dehydrogenase"
                     /ApEinfo_revcolor="#84b0dc"
                     /ApEinfo_fwdcolor="#84b0dc"
                     /translation="MKSVAVLGSGTMSRGIVQAFAEAGIDVIIRGRTEGSIGKGLAAVKKAYDKKVSKGKISQEDADKIVGRVSTTTELEKLADCDLIIEAASEDMNIKKDYFGKLEEICKPETIFATNTSSLSITEVATATKRPDKFIGMHFFNPANVMKLVEIIRGMNTSQETFDIIKEASIKIGKTPVEVAEAPGFVVNKILVPMINEAVGILAEGIASAEDIDTAMKLGANHPMGPLALGDLIGLDVVLAVMDVLYSETGDSKYRAHTLLRKYVRAGWLGRKSGKGFFAY*"
     primer          3282..3303
                     /label="oligo26_for"
                     /note="sequence: TAATAAGCGAAGAATCCTTTTC"
                     /ApEinfo_revcolor="#f7977a"
                     /ApEinfo_fwdcolor="#f7977a"
     primer          complement(4102..4123)
                     /label="oligo26_rev"
                     /note="sequence: ATGAAAAGTGTAGCGGTTTTAG"
                     /ApEinfo_revcolor="#f7977a"
                     /ApEinfo_fwdcolor="#f7977a"
     primer          4104..4141
                     /label="oligo25_for"
                     /note="sequence: AAAACCGCTACACTTTTCATGTCCACTCCTTGATTGGC"
                     /ApEinfo_revcolor="#f7977a"
                     /ApEinfo_fwdcolor="#f7977a"
     misc_feature    complement(4198..5379)
                     /label="phaA (Cupriavidus necator H16)"
                     /ApEinfo_revcolor="#f58a5e"
                     /ApEinfo_fwdcolor="#f58a5e"
     CDS             complement(4198..5379)
                     /label="β-ketothiolase"
                     /ApEinfo_revcolor="#84b0dc"
                     /ApEinfo_fwdcolor="#84b0dc"
                     /translation="MTDVVIVSAARTAVGKFGGSLAKIPAPELGAVVIKAALERAGVKPEQVSEVIMGQVLTAGSGQNPARQAAIKAGLPAMVPAMTINKVCGSGLKAVMLAANAIMAGDAEIVVAGGQENMSAAPHVLPGSRDGFRMGDAKLVDTMIVDGLWDVYNQYHMGITAENVAKEYGITREAQDEFAVGSQNKAEAAQKAGKFDEEIVPVLIPQRKGDPVAFKTDEFVRQGATLDSMSGLKPAFDKAGTVTAANASGLNDGAAAVVVMSAAKAKELGLTPLATIKSYANAGVDPKVMGMGPVPASKRALSRAEWTPQDLDLMEINEAFAAQALAVHQQMGWDTSKVNVNGGAIAIGHPIGASGCRILVTLLHEMKRRDAKKGLASLCIGGGMGVALAVERK*"
     misc_feature    complement(5464..6531)
                     /label="phaC (Allochromatium vinosum DSM 180)"
                     /ApEinfo_revcolor="#f58a5e"
                     /ApEinfo_fwdcolor="#f58a5e"
     CDS             complement(5464..6531)
                     /label="Poly-3-hydroxyalkanoate synthase"
                     /ApEinfo_revcolor="#84b0dc"
                     /ApEinfo_fwdcolor="#84b0dc"
                     /translation="MFPIDIRPDKLTQEMLDYSRKLGQGMENLLNAEAIDTGVSPKQAVYSEDKLVLYRYDRPEGAPEAQPVPLLIVYALVNRPYMTDIQEDRSTIKGLLATGQDVYLIDWGYPDQADRALTLDDYINGYIDRCVDYLREAHGVDKVNLLGICQGGAFSLMYSALHPDKVRNLVTMVTPVDFKTPDNLLSAWVQNVDIDLAVDTMGNIPGELLNWTFLSLKPFSLTGQKYVNMVDLLDDPDKVKNFLRMEKWIFDSPDQAGETFRQFIKDFYQNNGFLNGGVVLGGQEVDLKDITCPVLNIFALQDHLVPPDASRALKGLTSSPDYTELAFPGGHIGIYVSGKAQKEVTPAIGKWLNER*"
     misc_feature    complement(6589..7662)
                     /label="phaE (Allochromatium vinosum DSM 180)"
                     /ApEinfo_revcolor="#f58a5e"
                     /ApEinfo_fwdcolor="#f58a5e"
     CDS             complement(6589..7662)
                     /label="Poly-3-hydroxyalkanoate synthase subunit E"
                     /ApEinfo_revcolor="#84b0dc"
                     /ApEinfo_fwdcolor="#84b0dc"
                     /translation="MSNTNFFNDDWLELQRKYWDNWTDMSRKAMGLDSASSSATTPWEAAIDQWWKAMAPAAPDLSRSFMEKMMEQGKNFFRLADTFAKRADEGNAGNGLELWTKTLEDMQKRFSGSLDDGGNTMQRLMSFWELPLDNWQRMMSSMSPMPGDMLRNMPHEQFKDSLDRALSAPGLGYTREEQSQYQELMRSAMEYQAALQEYTNVYTKLGMKSVEHMGSYIQGVIDSGKTIDSARALYDNWVACCEGAYADEVATPEYARIHGRLVNAQMALKKRMSILVDENLGALNMPTRSELRTLQDRLQETRRENKALRHSLHSLERRVAALAGEEPATKPATALRSPAPAAKAPARRRTTKTNPAD*"
     misc_feature    complement(7673..7679)
                     /label="Shine-Dalgarno sequence"
                     /ApEinfo_revcolor="#c6c9d1"
                     /ApEinfo_fwdcolor="#c6c9d1"
     misc_feature    complement(7961..8010)
                     /label="putative core σ70 promoter sequence"
                     /ApEinfo_revcolor="#c6c9d1"
                     /ApEinfo_fwdcolor="#c6c9d1"
     misc_feature    complement(7969..7969)
                     /label="putative +1 transcription start site"
                     /ApEinfo_revcolor="#c6c9d1"
                     /ApEinfo_fwdcolor="#c6c9d1"
     misc_feature    complement(7970..7970)
                     /label="putative +1 transcription start site 1"
                     /ApEinfo_revcolor="#c6c9d1"
                     /ApEinfo_fwdcolor="#c6c9d1"
     misc_feature    complement(7975..7980)
                     /label="–10 element"
                     /ApEinfo_revcolor="#c6c9d1"
                     /ApEinfo_fwdcolor="#c6c9d1"
     misc_feature    complement(7999..8004)
                     /label="–35 element"
                     /ApEinfo_revcolor="#c6c9d1"
                     /ApEinfo_fwdcolor="#c6c9d1"
     misc_feature    8499..8504
                     /label="SmaI restriction site"
                     /ApEinfo_revcolor="#c6c9d1"
                     /ApEinfo_fwdcolor="#c6c9d1"
     primer_bind     8599..8621
                     /label="pGEX 3'"
                     /ApEinfo_revcolor="#c6c9d1"
                     /ApEinfo_fwdcolor="#c6c9d1"
                     /note="pGEX vectors, reverse primer"
     primer_bind     complement(8659..8677)
                     /label="pBRforEco"
                     /ApEinfo_revcolor="#c6c9d1"
                     /ApEinfo_fwdcolor="#c6c9d1"
                     /note="pBR322 vectors, upsteam of EcoRI site, forward primer"
     promoter        8745..8849
                     /label="AmpR promoter"
                     /ApEinfo_revcolor="#c6c9d1"
                     /ApEinfo_fwdcolor="#c6c9d1"
                     /gene="bla"
ORIGIN
        1 ATGAGCCATA TTCAACGGGA AACGTCTTGC TCTAGGCCGC GATTAAATTC CAACATGGAT
       61 GCTGATTTAT ATGGGTATAA ATGGGCTCGC GATAATGTCG GGCAATCAGG TGCGACAATC
      121 TATCGATTGT ATGGGAAGCC CGATGCGCCA GAGTTGTTTC TGAAACATGG CAAAGGTAGC
      181 GTTGCCAATG ATGTTACAGA TGAGATGGTC AGACTAAACT GGCTGACGGA ATTTATGCCT
      241 CTTCCGACCA TCAAGCATTT TATCCGTACT CCTGATGATG CATGGTTACT CACCACTGCG
      301 ATCCCCGGGA AAACAGCATT CCAGGTATTA GAAGAATATC CTGATTCAGG TGAAAATATT
      361 GTTGATGCGC TGGCAGTGTT CCTGCGCCGG TTGCATTCGA TTCCTGTTTG TAATTGTCCT
      421 TTTAACAGCG ATCGCGTATT TCGTCTCGCT CAGGCGCAAT CACGAATGAA TAACGGTTTG
      481 GTTGATGCGA GTGATTTTGA TGACGAGCGT AATGGCTGGC CTGTTGAACA AGTCTGGAAA
      541 GAAATGCATA AACTTTTGCC ATTCTCACCG GATTCAGTCG TCACTCATGG TGATTTCTCA
      601 CTTGATAACC TTATTTTTGA CGAGGGGAAA TTAATAGGTT GTATTGATGT TGGACGAGTC
      661 GGAATCGCAG ACCGATACCA GGATCTTGCC ATCCTATGGA ACTGCCTCGG TGAGTTTTCT
      721 CCTTCATTAC AGAAACGGCT TTTTCAAAAA TATGGTATTG ATAATCCTGA TATGAATAAA
      781 TTGCAGTTTC ATTTGATGCT CGATGAGTTT TTCTAACTGT CAGACCAAGT TTACTCATAT
      841 ATACTTTAGA TTGATTTAAA ACTTCATTTT TAATTTAAAA GGATCTAGGT GAAGATCCTT
      901 TTTGATAATC TCATGACCAA AATCCCTTAA CGTGAGTTTT CGTTCCACTG AGCGTCAGAC
      961 CCCGTAGAAA AGATCAAAGG ATCTTCTTGA GATCCTTTTT TTCTGCGCGT AATCTGCTGC
     1021 TTGCAAACAA AAAAACCACC GCTACCAGCG GTGGTTTGTT TGCCGGATCA AGAGCTACCA
     1081 ACTCTTTTTC CGAAGGTAAC TGGCTTCAGC AGAGCGCAGA TACCAAATAC TGTTCTTCTA
     1141 GTGTAGCCGT AGTTAGGCCA CCACTTCAAG AACTCTGTAG CACCGCCTAC ATACCTCGCT
     1201 CTGCTAATCC TGTTACCAGT GGCTGCTGCC AGTGGCGATA AGTCGTGTCT TACCGGGTTG
     1261 GACTCAAGAC GATAGTTACC GGATAAGGCG CAGCGGTCGG GCTGAACGGG GGGTTCGTGC
     1321 ACACAGCCCA GCTTGGAGCG AACGACCTAC ACCGAACTGA GATACCTACA GCGTGAGCTA
     1381 TGAGAAAGCG CCACGCTTCC CGAAGGGAGA AAGGCGGACA GGTATCCGGT AAGCGGCAGG
     1441 GTCGGAACAG GAGAGCGCAC GAGGGAGCTT CCAGGGGGAA ACGCCTGGTA TCTTTATAGT
     1501 CCTGTCGGGT TTCGCCACCT CTGACTTGAG CGTCGATTTT TGTGATGCTC GTCAGGGGGG
     1561 CGGAGCCTAT GGAAAAACGC CAGCAACGCG GCCTTTTTAC GGTTCCTGGC CTTTTGCTGG
     1621 CCTTTTGCTC ACATGTTCTT TCCTGCGTTA TCCCCTGATT CTGTGGATAA CCGTATTACC
     1681 GCCTTTGAGT GAGCTGATAC CGCTCGCCGC AGCCGAACGA CCGAGCGCAG CGAGTCAGTG
     1741 AGCGAGGAAG CGGAAGAGCG CCCAATACGC AAACCGCCTC TCCCCGCGCG TTGGCCGATT
     1801 CATTAATGCA GCTGGCACGA CAGGTTTCCC GACTGGAAAG CGGGCAGTGA GCGCAACGCA
     1861 ATTAATGTGA GTTAGCTCAC TCATTAGGCA CCCCAGGCTT TACACTTTAT GCTTCCGGCT
     1921 CGTATGTTGT GTGGAATTGT GAGCGGATAA CAATTTCACA CAGGAAACAG CTGAATTCTT
     1981 CTGAATCCAT GACCAGCTGC TTGACGTCGG CCAGGGTGAT GTAGGTGCTG GTCTGGGTGT
     2041 CGTAGAGCCT ACGGTTCGGA TACTTTTTGA TCAGTCGCTC TGCGCCTTTT TTGGTCGTGG
     2101 CCATCGGTGC TCTGTCCTTG TGTCATCGCT GTTTGCGCGC TGCTGCACCG CATGGGGTGC
     2161 AGTGCGCAAA TCGGTATCGC CCGCGCCATC TGCTTGTTGT CGTGCCGGCC ATCTGGTGGC
     2221 CCGTTCGCGC ATGGCTGCGC GTGGCGGCCT GCAGCCTCGC CCCCGCGAGG GCCGCGCTGC
     2281 ACGAACATGG TGCTGGCTGC GCCGCTGCCC TGATTCTATG CCCAACAAGG CACTAAGAAA
     2341 AGCGACGGGG CTTAAGGAAA ACCCGGTGAA TTGGCGCAAA AAGCGAGGAA TGCCGCGCGG
     2401 GCAGAAACGA TTCGCGGGCC TTGACGGCCC GCGAAACGGG CGGCGAAACG AAACGCCCGC
     2461 CGCCTTGTGC GCCGCGCTGG CTGCACCGCA ATACGCGGGC GCCAGCGCCG GCTGCCGACT
     2521 GGTTGAACCA GGCCGGCAGG TCAGCCCATA TGCAGGCCGC CGTTGAGCGA GAAGTCGGCG
     2581 CCGGTCGAGA AACCGGACTC CTCCGACGAC AACCAGGCGC AGATCGAGGC GATCTCTTCC
     2641 GGCAGGCCCA GGCGCTTGAC CGGGATCGTC GCGACGATCT TGTCGAGCAC GTCCTGGCGG
     2701 ATCGCCTTGA CCATGTCGGT GGCGATATAG CCCGGAGAGA CCGTGTTGAC GGTCACGCCC
     2761 TTGGTCGCCA CTTCCTGCGC CAGTGCCATG GTGAAGCCAT GCAGGCCGGC CTTGGCGGTG
     2821 GAGTAGTTGG TCTGGCCGAA CTGGCCCTTC TGCCCGTTCA CCGACGAGAT GTTGACGATG
     2881 CGGCCCCAGC CACGGTCGGC CATGCCGTCG ATCACCTGCT TGGTGACGTT GAACAGCGAG
     2941 GTCAGGTTGG TGTCGATCAC CGCATCCCAG TCGGCGCGGG TCATCTTGCG GAACACCACG
     3001 TCGCGGGTGA TACCGGCGTT GTTGATCAGC ACATCAACCT CGCCGACCTC GGACTTGACC
     3061 TTGTCGAATG CGGTCTTGGT CGAGTCCCAG TCAGCCACAT TGCCTTCCGA GGCAATGAAA
     3121 TCGAAGCCCA GGGCCTTCTG CTGCTCCAGC CACTTTTCGC GGCGCGGCGA GTTGGGGCCG
     3181 CAACCGGCCA CCACACGAAA GCCATCCTTG GCCAGCCGCT GGCAAATGGC GGTTCCGATA
     3241 CCACCCATGC CGCCGGTCAC ATACGCAATG CGCTGAGTCA TTAATAAGCG AAGAATCCTT
     3301 TTCCTGATTT TCTTCCAAGC CATCCTGCTC TTACATATTT TCTAAGTAAT GTATGAGCTC
     3361 TATATTTTGA ATCTCCAGTT TCACTATAAA GTACATCCAT AACTGCAAGA ACTACATCAA
     3421 GTCCAATAAG ATCTCCTAAT GCTAAAGGAC CCATTGGGTG ATTAGCGCCT AATTTCATAG
     3481 CTGTATCGAT ATCTTCTGCT GAAGCTATTC CTTCTGCCAA AATTCCTACT GCTTCATTGA
     3541 TCATTGGTAC TAATATCTTG TTTACAACAA ATCCTGGAGC TTCTGCAACT TCTACAGGAG
     3601 TTTTTCCTAT TTTAATGGAA GCTTCTTTTA TAATATCAAA AGTTTCTTGT GAAGTATTCA
     3661 TACCTCTTAT GATTTCAACT AATTTCATAA CATTTGCTGG ATTAAAGAAA TGCATTCCTA
     3721 TGAATTTATC TGGCCTCTTT GTAGCTGTTG CTACTTCAGT TATAGATAAT GAAGAAGTAT
     3781 TAGTAGCAAA AATTGTTTCA GGCTTGCATA TTTCTTCTAA TTTTCCAAAA TAGTCTTTCT
     3841 TTATATTCAT ATCCTCTGAT GCTGCTTCTA TTATAAGATC ACAATCAGCC AATTTTTCAA
     3901 GTTCAGTTGT TGTACTTACT CTTCCAACTA TTTTATCAGC ATCTTCCTGG GAAATTTTCC
     3961 CCTTTGATAC TTTTTTATCA TAAGCTTTCT TTACTGCTGC TAGACCTTTT CCAATACTAC
     4021 CTTCAGTTCT TCCACGGATA ATTACATCTA TACCTGCTTC TGCAAAAGCC TGCACAATTC
     4081 CACGAGACAT AGTTCCACTA CCTAAAACCG CTACACTTTT CATGTCCACT CCTTGATTGG
     4141 CTTCGTTATC GTCGCCGGGT CCGCGCCAAC CGCGCGCGGC CCCGGAAAAC CCCTTCCTTA
     4201 TTTGCGCTCG ACTGCCAGCG CCACGCCCAT GCCGCCGCCG ATGCACAGCG AGGCCAGGCC
     4261 CTTCTTCGCG TCACGGCGCT TCATCTCGTG CAGCAGCGTC ACCAGGATAC GGCAGCCCGA
     4321 CGCGCCGATC GGGTGGCCGA TGGCGATGGC GCCGCCGTTC ACATTGACCT TGGAGGTGTC
     4381 CCAGCCCATC TGCTGGTGCA CCGCCAGCGC CTGCGCGGCA AAGGCCTCGT TGATCTCCAT
     4441 CAGGTCCAGG TCTTGCGGGG TCCACTCGGC GCGCGACAGG GCGCGCTTGG AGGCCGGCAC
     4501 CGGGCCCATG CCCATCACCT TGGGATCGAC ACCGGCGTTG GCATAGCTCT TGATCGTGGC
     4561 CAGCGGGGTC AGGCCCAGTT CCTTGGCCTT GGCCGCCGAC ATCACCACCA CCGCGGCGGC
     4621 GCCGTCGTTC AGGCCCGAGG CGTTGGCCGC GGTCACCGTG CCGGCCTTGT CGAAGGCGGG
     4681 CTTGAGGCCG GACATGCTGT CCAGCGTGGC GCCCTGGCGC ACGAACTCGT CGGTCTTGAA
     4741 GGCCACCGGG TCGCCCTTGC GCTGCGGGAT CAGCACCGGG ACGATCTCTT CGTCAAACTT
     4801 GCCGGCCTTC TGCGCGGCTT CGGCCTTGTT CTGCGAGCCG ACGGCGAACT CATCCTGCGC
     4861 CTCGCGTGTG ATGCCGTATT CCTTGGCCAC GTTCTCGGCG GTGATGCCCA TGTGGTACTG
     4921 GTTGTACACG TCCCACAGGC CGTCGACGAT CATGGTGTCG ACCAGCTTGG CATCGCCCAT
     4981 GCGGAAACCA TCGCGCGAGC CCGGCAGCAC GTGCGGGGCG GCGCTCATGT TTTCCTGGCC
     5041 GCCGGCCACC ACGATCTCGG CGTCGCCCGC CATGATCGCG TTGGCGGCCA GCATCACGGC
     5101 CTTCAGGCCC GAGCCGCACA CCTTGTTGAT GGTCATGGCC GGCACCATCG CCGGCAGGCC
     5161 GGCCTTGATC GCGGCCTGGC GTGCGGGGTT CTGGCCCGAA CCGGCGGTCA GCACCTGGCC
     5221 CATGATGACT TCGCTCACCT GCTCCGGCTT GACGCCGGCG CGCTCCAGCG CGGCCTTGAT
     5281 GACCACGGCA CCCAGTTCCG GTGCCGGGAT CTTGGCCAGC GAGCCGCCAA ACTTGCCGAC
     5341 CGCGGTGCGG GCGGCGGATA CGATGACAAC GTCAGTCATT GTGTAGTCCT TTCAATGGAA
     5401 ACGGGAGGGA ACCTGCAGGC CTGCCGGCGC CGTGCATGAC GCACGCCGGC ACTCATGCAA
     5461 GCGTTATCGC TCGTTGAGCC ACTTACCGAT GGCCGGCGTG ACTTCTTTCT GCGCCTTGCC
     5521 GCTGACATAG ATGCCGATGT GACCGCCGGG GAAGGCCAGC TCGGTGTAGT CCGGGCTGCT
     5581 GGTCAGTCCC TTGAGCGCCC TAGAGGCATC CGGCGGCACC AGGTGATCCT GGAGCGCGAA
     5641 GATGTTGAGC ACCGGGCAGG TGATGTCCTT CAGGTCCACT TCCTGTCCGC CCAGCACCAC
     5701 GCCGCCATTG AGGAAGCCGT TGTTCTGGTA GAAGTCCTTG ATGAACTGAC GGAAGGTCTC
     5761 GCCGGCCTGA TCCGGGCTGT CGAAGATCCA TTTCTCCATG CGCAGGAAGT TCTTGACCTT
     5821 GTCCGGGTCG TCGAGCAGAT CAACCATGTT GACGTACTTC TGACCCGTCA GGCTGAAAGG
     5881 CTTGAGCGAC AGGAAGGTCC AGTTCAGCAG CTCACCGGGG ATGTTGCCCA TGGTGTCGAC
     5941 CGCCAGATCG ATGTCGACGT TCTGCACCCA AGCCGAGAGC AAGTTGTCCG GGGTCTTGAA
     6001 GTCGACCGGC GTGACCATGG TCACGAGGTT GCGCACCTTG TCCGGGTGCA GCGCGCTGTA
     6061 CATCAGGCTG AAGGCGCCGC CCTGACAGAT ACCGAGCAGA TTGACCTTGT CGACGCCGTG
     6121 GGCCTCGCGC AGATAGTCCA CGCAGCGGTC GATGTAGCCG TTGATGTAGT CGTCGAGCGT
     6181 GAGCGCGCGG TCGGCCTGAT CCGGATAGCC CCAGTCGATC AGATAGACGT CCTGGCCGGT
     6241 GGCCAGCAGT CCCTTGATGG TGGAGCGGTC TTCCTGGATG TCGGTCATGT AGGGTCGGTT
     6301 GACCAGGGCG TAGACGATCA GGAGCGGCAC GGGCTGGGCT TCGGGCGCAC CCTCGGGTCG
     6361 GTCATAGCGA TAGAGGACCA GCTTGTCCTC GCTGTAGACG GCCTGCTTGG GGCTGACGCC
     6421 GGTGTCGATG GCCTCGGCGT TGAGCAGATT CTCCATGCCC TGACCCAGCT TGCGGCTGTA
     6481 GTCGAGCATC TCCTGGGTGA GTTTGTCCGG CCGGATGTCG ATGGGGAACA TGATCGCTGT
     6541 CCTCTGATTC TGTCTGGTGA GCCTGCTGTT CGATCAGCCG CTTGACGCTC AATCGGCCGG
     6601 ATTGGTCTTG GTGGTGCGCC GGCGTGCCGG AGCCTTGGCG GCCGGGGCGG GCGACCGGAG
     6661 CGCGGTGGCG GGCTTGGTGG CCGGCTCCTC GCCGGCCAGG GCCGCGACGC GACGTTCCAG
     6721 ACTGTGCAGG CTGTGACGCA GGGCCTTGTT CTCGCGACGG GTCTCCTGGA GACGGTCCTG
     6781 GAGGGTGCGC AGTTCGCTGC GGGTCGGCAT GTTCAATGCA CCCAGGTTCT CGTCGACCAG
     6841 GATCGACATG CGCTTCTTGA GCGCCATCTG GGCGTTGACC AGCCGGCCGT GGATGCGGGC
     6901 GTACTCCGGG GTGGCGACCT CGTCGGCATA GGCGCCTTCG CAGCAGGCGA CCCAGTTGTC
     6961 ATAGAGCGCG CGCGCCGAGT CGATGGTTTT GCCGCTGTCG ATGACACCCT GGATGTAGGA
     7021 ACCCATGTGC TCGACCGACT TCATGCCGAG CTTGGTGTAG ACGTTGGTGT ATTCCTGGAG
     7081 CGCGGCCTGG TACTCCATGG CGCTGCGCAT CAGCTCCTGA TACTGGCTCT GCTCCTCGCG
     7141 GGTGTAGCCG AGACCGGGCG CCGAGAGGGC TCGATCAAGA CTGTCCTTGA ACTGCTCGTG
     7201 GGGCATGTTG CGCAGCATGT CGCCCGGCAT CGGCGACATC GAGGACATCA TGCGCTGCCA
     7261 GTTGTCGAGC GGCAGCTCCC AGAACGACAT CAGGCGCTGC ATGGTGTTGC CGCCGTCGTC
     7321 GAGCGAGCCG CTGAAGCGCT TCTGCATGTC TTCGAGCGTC TTGGTCCAGA GCTCCAAGCC
     7381 GTTGCCGGCG TTGCCCTCGT CGGCGCGTTT GGCGAAGGTG TCGGCGAGAC GGAAGAAGTT
     7441 CTTGCCCTGC TCCATCATCT TCTCCATGAA CGAGCGCGAC AGATCCGGGG CGGCGGGCGC
     7501 CATGGCTTTC CACCACTGAT CGATGGCCGC CTCCCAGGGC GTGGTGGCCG AACTGGAGGC
     7561 GCTGTCCAGA CCCATGGCCT TGCGGCTCAT GTCGGTCCAG TTGTCCCAGT ACTTGCGTTG
     7621 CAGTTCGAGC CAATCGTCAT TGAAGAAATT AGTGTTGCTC ATGATTTGAT TGTCTCTCTG
     7681 CCGTCACTAT TCGAACCGGC TCCGGGCATT GCCCTGGCCG GCACTTTGCA TGGGGAGATG
     7741 CTATCCGAAT GGACCCGGCT TGCGCCTCCC CCAAAGCGGG AGGGTCTGCC GGCACATCTG
     7801 CCCTGGAACT GGCTGGAAGC CCTCGACCGC ACCTGCTGCG GCCGTGGCTT GCGTCCATTC
     7861 CGATAGCGGC TCCCCTTTTA TCCGGCAAGC GCGACATTCT CGCATGGAGA CGCCATGCGC
     7921 TATGCTTGCC GGAGAAACCT GGGAATCGTC AGCGATTCCG AGACATTTGA GTCCATTGTT
     7981 GCCTTGCAAC GCACGCGCTG TCAATGCGGG AATCCGCCTC GGCACTGCAC GCTTCCCGAC
     8041 CTACCGGACG GTATGCAGCG CTCGCATCTG CCGAGGCCCC AGAGCATAGG CGAGAAGGAT
     8101 GAATTTTTGA TGTACATCGT GGCCATTGGC TGGCTCTACG TGGCGCTGAT GATGGCGATC
     8161 ACCGAGCACA ACGTGGTGGC AGGCGTTGCC ACCTTCCTGA TGTATGGCAT GGCGCCGGTG
     8221 GCGCTGGTGC TCTACATCAT GGGCACGCCC GGCCGCCGCC GACGCAAGGC TGAAGCCGAG
     8281 CGCGCGCAGG CGGCCAGGGG CAAGGACGAG TGAGGCAGCG GCGGGCTCAG TCCGCCAGCC
     8341 AGACCAGGCT GGCCATGCGG CCGGTCACGC CATCGCGCCG ATAGGAGTAG AAGCGACCGG
     8401 CGTCGGCCAC GGTGCAGGCG TCGCCGCCGT AGACCTCGGT ACAGCCGGCG CGCGCCAGGC
     8461 GCGTGCGCGC CAGCGCATAG ATGTCGGCAA GGTACTTGCC CGGGTTAAGC CAGCCCCGAC
     8521 ACCCGCCAAC ACCCGCTGAC GCGCCCTGAC GGGCTTGTCT GCTCCCGGCA TCCGCTTACA
     8581 GACAAGCTGT GACCGTCTCC GGGAGCTGCA TGTGTCAGAG GTTTTCACCG TCATCACCGA
     8641 AACGCGCGAG ACGAAAGGGC CTCGTGATAC GCCTATTTTT ATAGGTTAAT GTCATGATAA
     8701 TAATGGTTTC TTAGACGTCA GGTGGCACTT TTCGGGGAAA TGTGCGCGGA ACCCCTATTT
     8761 GTTTATTTTT CTAAATACAT TCAAATATGT ATCCGCTCAT GAGACAATAA CCCTGATAAA
     8821 TGCTTCAATA ATATTGAAAA AGGAAGAGT
//
