# Supplementary material for: Engineering Access to Stereoirregular Polymer Microstructures Enables Improved Processability of Microbial Poly(3-hydroxybutyrate)
Source: Biomacromolecules. 2026 Jun 12;27(7):4898–908. doi: 10.1021/acs.biomac.6c00971 (PMC13370766; doi:10.1021/acs.biomac.6c00971)
Supplement: Supplementary file 2 [file bm6c00971_si_002.zip › supplementary_data_1/pUC-Kan-CkHbd-AvPhaEC-CnPhaAB.gb]

LOCUS       pUC-Kan-CkHbd-AvPhaEC-C 8849 bp ds-DNA     circular     08-MAY-2024
DEFINITION  pUC cloning vector.
SOURCE      synthetic DNA construct
  ORGANISM  synthetic DNA construct
COMMENT     Imported using the Genbank importer. File name:
            addgene-plasmid-50005-sequence-222046.gbk
FEATURES             Location/Qualifiers
     gene            1..816
                     /label="KanR2"
                     /ApEinfo_revcolor="#c6c9d1"
                     /ApEinfo_fwdcolor="#c6c9d1"
                     /gene="KanR2"
                     /translation="MAELNYIPNRVAQQLAGKQSLLIGVATSSLALHAPSQIVAAIKSRADQLGASVVVSMVERSGVEACKAAVHNLLAQRVSGLIINYPLDDQDAIAVEAACTNVPALFLDVSDQTPINSIIFSHEDGTRLGVEHLVALGHQQIALLAGPLSSVSARLRLAGWHKYLTRNQIQPIAEREGDWSAMSGFQQTMQMLNEGIVPTAMLVANDQMALGAMRAITESGLRVGADISVVGYDDTEDSSCYIPPLTTIKQDFRLLGQTSVDRLLQLSQGQAVKGNQLLPVSLVKRKTTLAPNTQTASPRALADSLMQLARQVSRLESGQ*"
     rep_origin      987..1575
                     /label="ori"
                     /ApEinfo_revcolor="#c6c9d1"
                     /ApEinfo_fwdcolor="#c6c9d1"
                     /note="high-copy-number ColE1/pMB1/pBR322/pUC origin of replication"
                     /direction="RIGHT"
     primer_bind     1476..1495
                     /label="pBR322ori-F"
                     /ApEinfo_revcolor="#c6c9d1"
                     /ApEinfo_fwdcolor="#c6c9d1"
                     /note="pBR322 origin, forward primer"
     primer_bind     1729..1746
                     /label="L4440"
                     /ApEinfo_revcolor="#c6c9d1"
                     /ApEinfo_fwdcolor="#c6c9d1"
                     /note="L4440 vector, forward primer"
     protein_bind    1863..1884
                     /label="CAP binding site"
                     /ApEinfo_revcolor="#c6c9d1"
                     /ApEinfo_fwdcolor="#c6c9d1"
                     /note="CAP binding activates transcription in the presence of cAMP."
                     /bound_moiety="E. coli catabolite activator protein"
     promoter        1899..1929
                     /label="lac promoter"
                     /ApEinfo_revcolor="#c6c9d1"
                     /ApEinfo_fwdcolor="#c6c9d1"
                     /note="promoter for the E. coli lac operon"
     protein_bind    1937..1953
                     /label="lac operator"
                     /ApEinfo_revcolor="#c6c9d1"
                     /ApEinfo_fwdcolor="#c6c9d1"
                     /note="The lac repressor binds to the lac operator to inhibit transcription in E. coli. This inhibition can be relieved by adding lactose or isopropyl-beta-D-thiogalactopyranoside (IPTG)."
                     /bound_moiety="lac repressor encoded by lacI"
     primer_bind     1942..1964
                     /label="M13/pUC Reverse"
                     /ApEinfo_revcolor="#c6c9d1"
                     /ApEinfo_fwdcolor="#c6c9d1"
                     /note="In lacZ gene"
     primer_bind     1961..1972
                     /label="M13 rev"
                     /ApEinfo_revcolor="#c6c9d1"
                     /ApEinfo_fwdcolor="#c6c9d1"
                     /note="common sequencing primer, one of multiple similar variants"
     primer_bind     1961..1972
                     /label="M13 Reverse"
                     /ApEinfo_revcolor="#c6c9d1"
                     /ApEinfo_fwdcolor="#c6c9d1"
                     /note="In lacZ gene. Also called M13-rev"
     misc_feature    1973..1978
                     /label="EcoRI restriction site"
                     /ApEinfo_revcolor="#c6c9d1"
                     /ApEinfo_fwdcolor="#c6c9d1"
     misc_feature    complement(2541..3281)
                     /label="phaB (Cupriavidus necator H16)"
                     /ApEinfo_revcolor="#f58a5e"
                     /ApEinfo_fwdcolor="#f58a5e"
     CDS             complement(2541..3281)
                     /label="acetoacetyl coenzyme A reductase"
                     /ApEinfo_revcolor="#84b0dc"
                     /ApEinfo_fwdcolor="#84b0dc"
                     /translation="MTQRIAYVTGGMGGIGTAICQRLAKDGFRVVAGCGPNSPRREKWLEQQKALGFDFIASEGNVADWDSTKTAFDKVKSEVGEVDVLINNAGITRDVVFRKMTRADWDAVIDTNLTSLFNVTKQVIDGMADRGWGRIVNISSVNGQKGQFGQTNYSTAKAGLHGFTMALAQEVATKGVTVNTVSPGYIATDMVKAIRQDVLDKIVATIPVKRLGLPEEIASICAWLSSEESGFSTGADFSLNGGLHMG*"
     misc_feature    complement(3356..4537)
                     /label="phaA (Cupriavidus necator H16)"
                     /ApEinfo_revcolor="#f58a5e"
                     /ApEinfo_fwdcolor="#f58a5e"
     CDS             complement(3356..4537)
                     /label="β-ketothiolase"
                     /ApEinfo_revcolor="#84b0dc"
                     /ApEinfo_fwdcolor="#84b0dc"
                     /translation="MTDVVIVSAARTAVGKFGGSLAKIPAPELGAVVIKAALERAGVKPEQVSEVIMGQVLTAGSGQNPARQAAIKAGLPAMVPAMTINKVCGSGLKAVMLAANAIMAGDAEIVVAGGQENMSAAPHVLPGSRDGFRMGDAKLVDTMIVDGLWDVYNQYHMGITAENVAKEYGITREAQDEFAVGSQNKAEAAQKAGKFDEEIVPVLIPQRKGDPVAFKTDEFVRQGATLDSMSGLKPAFDKAGTVTAANASGLNDGAAAVVVMSAAKAKELGLTPLATIKSYANAGVDPKVMGMGPVPASKRALSRAEWTPQDLDLMEINEAFAAQALAVHQQMGWDTSKVNVNGGAIAIGHPIGASGCRILVTLLHEMKRRDAKKGLASLCIGGGMGVALAVERK*"
     misc_feature    complement(4622..5689)
                     /label="phaC (Allochromatium vinosum DSM 180)"
                     /ApEinfo_revcolor="#f58a5e"
                     /ApEinfo_fwdcolor="#f58a5e"
     CDS             complement(4622..5689)
                     /label="Poly-3-hydroxyalkanoate synthase"
                     /ApEinfo_revcolor="#84b0dc"
                     /ApEinfo_fwdcolor="#84b0dc"
                     /translation="MFPIDIRPDKLTQEMLDYSRKLGQGMENLLNAEAIDTGVSPKQAVYSEDKLVLYRYDRPEGAPEAQPVPLLIVYALVNRPYMTDIQEDRSTIKGLLATGQDVYLIDWGYPDQADRALTLDDYINGYIDRCVDYLREAHGVDKVNLLGICQGGAFSLMYSALHPDKVRNLVTMVTPVDFKTPDNLLSAWVQNVDIDLAVDTMGNIPGELLNWTFLSLKPFSLTGQKYVNMVDLLDDPDKVKNFLRMEKWIFDSPDQAGETFRQFIKDFYQNNGFLNGGVVLGGQEVDLKDITCPVLNIFALQDHLVPPDASRALKGLTSSPDYTELAFPGGHIGIYVSGKAQKEVTPAIGKWLNER*"
     misc_feature    complement(5747..6820)
                     /label="phaE (Allochromatium vinosum DSM 180)"
                     /ApEinfo_revcolor="#f58a5e"
                     /ApEinfo_fwdcolor="#f58a5e"
     CDS             complement(5747..6820)
                     /label="poly-3-hydroxyalkanoate synthase subunit E"
                     /ApEinfo_revcolor="#84b0dc"
                     /ApEinfo_fwdcolor="#84b0dc"
                     /translation="MSNTNFFNDDWLELQRKYWDNWTDMSRKAMGLDSASSSATTPWEAAIDQWWKAMAPAAPDLSRSFMEKMMEQGKNFFRLADTFAKRADEGNAGNGLELWTKTLEDMQKRFSGSLDDGGNTMQRLMSFWELPLDNWQRMMSSMSPMPGDMLRNMPHEQFKDSLDRALSAPGLGYTREEQSQYQELMRSAMEYQAALQEYTNVYTKLGMKSVEHMGSYIQGVIDSGKTIDSARALYDNWVACCEGAYADEVATPEYARIHGRLVNAQMALKKRMSILVDENLGALNMPTRSELRTLQDRLQETRRENKALRHSLHSLERRVAALAGEEPATKPATALRSPAPAAKAPARRRTTKTNPAD*"
     primer          complement(6800..6840)
                     /label="oligo21_rev"
                     /note="sequence: AAAGGATTCTTCGCTTATTAATGAGCAACACTAATTTCTTC"
                     /ApEinfo_revcolor="#f7977a"
                     /ApEinfo_fwdcolor="#f7977a"
     misc_feature    complement(6820..7662)
                     /label="hbd (Clostridium kluyveri DSM 555)"
                     /ApEinfo_revcolor="#f58a5e"
                     /ApEinfo_fwdcolor="#f58a5e"
     CDS             complement(6820..7662)
                     /label="3-hydroxybutyryl coenzyme A dehydrogenase"
                     /ApEinfo_revcolor="#84b0dc"
                     /ApEinfo_fwdcolor="#84b0dc"
                     /translation="MKSVAVLGSGTMSRGIVQAFAEAGIDVIIRGRTEGSIGKGLAAVKKAYDKKVSKGKISQEDADKIVGRVSTTTELEKLADCDLIIEAASEDMNIKKDYFGKLEEICKPETIFATNTSSLSITEVATATKRPDKFIGMHFFNPANVMKLVEIIRGMNTSQETFDIIKEASIKIGKTPVEVAEAPGFVVNKILVPMINEAVGILAEGIASAEDIDTAMKLGANHPMGPLALGDLIGLDVVLAVMDVLYSETGDSKYRAHTLLRKYVRAGWLGRKSGKGFFAY*"
     primer          6821..6842
                     /label="oligo23_for"
                     /note="sequence: TAATAAGCGAAGAATCCTTTTC"
                     /ApEinfo_revcolor="#f7977a"
                     /ApEinfo_fwdcolor="#f7977a"
     primer          complement(7641..7662)
                     /label="oligo23_rev"
                     /note="sequence: ATGAAAAGTGTAGCGGTTTTAG"
                     /ApEinfo_revcolor="#f7977a"
                     /ApEinfo_fwdcolor="#f7977a"
     primer          7643..7681
                     /label="oligo21_for"
                     /note="sequence: AAAACCGCTACACTTTTCATGATTTGATTGTCTCTCTGC"
                     /ApEinfo_revcolor="#f7977a"
                     /ApEinfo_fwdcolor="#f7977a"
     misc_feature    complement(7673..7679)
                     /label="Shine-Dalgarno sequence"
                     /ApEinfo_revcolor="#c6c9d1"
                     /ApEinfo_fwdcolor="#c6c9d1"
     misc_feature    complement(7961..8010)
                     /label="putative core σ70 promoter sequence"
                     /ApEinfo_revcolor="#c6c9d1"
                     /ApEinfo_fwdcolor="#c6c9d1"
     misc_feature    complement(7969..7969)
                     /label="putative +1 transcription start site"
                     /ApEinfo_revcolor="#c6c9d1"
                     /ApEinfo_fwdcolor="#c6c9d1"
     misc_feature    complement(7970..7970)
                     /label="putative +1 transcription start site 1"
                     /ApEinfo_revcolor="#c6c9d1"
                     /ApEinfo_fwdcolor="#c6c9d1"
     misc_feature    complement(7975..7980)
                     /label="–10 element"
                     /ApEinfo_revcolor="#c6c9d1"
                     /ApEinfo_fwdcolor="#c6c9d1"
     misc_feature    complement(7999..8004)
                     /label="–35 element"
                     /ApEinfo_revcolor="#c6c9d1"
                     /ApEinfo_fwdcolor="#c6c9d1"
     misc_feature    8499..8504
                     /label="SmaI restriction site"
                     /ApEinfo_revcolor="#c6c9d1"
                     /ApEinfo_fwdcolor="#c6c9d1"
     primer_bind     8599..8621
                     /label="pGEX 3'"
                     /ApEinfo_revcolor="#c6c9d1"
                     /ApEinfo_fwdcolor="#c6c9d1"
                     /note="pGEX vectors, reverse primer"
     primer_bind     complement(8659..8677)
                     /label="pBRforEco"
                     /ApEinfo_revcolor="#c6c9d1"
                     /ApEinfo_fwdcolor="#c6c9d1"
                     /note="pBR322 vectors, upsteam of EcoRI site, forward primer"
     promoter        8745..8849
                     /label="AmpR promoter"
                     /ApEinfo_revcolor="#c6c9d1"
                     /ApEinfo_fwdcolor="#c6c9d1"
                     /gene="bla"
ORIGIN
        1 ATGAGCCATA TTCAACGGGA AACGTCTTGC TCTAGGCCGC GATTAAATTC CAACATGGAT
       61 GCTGATTTAT ATGGGTATAA ATGGGCTCGC GATAATGTCG GGCAATCAGG TGCGACAATC
      121 TATCGATTGT ATGGGAAGCC CGATGCGCCA GAGTTGTTTC TGAAACATGG CAAAGGTAGC
      181 GTTGCCAATG ATGTTACAGA TGAGATGGTC AGACTAAACT GGCTGACGGA ATTTATGCCT
      241 CTTCCGACCA TCAAGCATTT TATCCGTACT CCTGATGATG CATGGTTACT CACCACTGCG
      301 ATCCCCGGGA AAACAGCATT CCAGGTATTA GAAGAATATC CTGATTCAGG TGAAAATATT
      361 GTTGATGCGC TGGCAGTGTT CCTGCGCCGG TTGCATTCGA TTCCTGTTTG TAATTGTCCT
      421 TTTAACAGCG ATCGCGTATT TCGTCTCGCT CAGGCGCAAT CACGAATGAA TAACGGTTTG
      481 GTTGATGCGA GTGATTTTGA TGACGAGCGT AATGGCTGGC CTGTTGAACA AGTCTGGAAA
      541 GAAATGCATA AACTTTTGCC ATTCTCACCG GATTCAGTCG TCACTCATGG TGATTTCTCA
      601 CTTGATAACC TTATTTTTGA CGAGGGGAAA TTAATAGGTT GTATTGATGT TGGACGAGTC
      661 GGAATCGCAG ACCGATACCA GGATCTTGCC ATCCTATGGA ACTGCCTCGG TGAGTTTTCT
      721 CCTTCATTAC AGAAACGGCT TTTTCAAAAA TATGGTATTG ATAATCCTGA TATGAATAAA
      781 TTGCAGTTTC ATTTGATGCT CGATGAGTTT TTCTAACTGT CAGACCAAGT TTACTCATAT
      841 ATACTTTAGA TTGATTTAAA ACTTCATTTT TAATTTAAAA GGATCTAGGT GAAGATCCTT
      901 TTTGATAATC TCATGACCAA AATCCCTTAA CGTGAGTTTT CGTTCCACTG AGCGTCAGAC
      961 CCCGTAGAAA AGATCAAAGG ATCTTCTTGA GATCCTTTTT TTCTGCGCGT AATCTGCTGC
     1021 TTGCAAACAA AAAAACCACC GCTACCAGCG GTGGTTTGTT TGCCGGATCA AGAGCTACCA
     1081 ACTCTTTTTC CGAAGGTAAC TGGCTTCAGC AGAGCGCAGA TACCAAATAC TGTTCTTCTA
     1141 GTGTAGCCGT AGTTAGGCCA CCACTTCAAG AACTCTGTAG CACCGCCTAC ATACCTCGCT
     1201 CTGCTAATCC TGTTACCAGT GGCTGCTGCC AGTGGCGATA AGTCGTGTCT TACCGGGTTG
     1261 GACTCAAGAC GATAGTTACC GGATAAGGCG CAGCGGTCGG GCTGAACGGG GGGTTCGTGC
     1321 ACACAGCCCA GCTTGGAGCG AACGACCTAC ACCGAACTGA GATACCTACA GCGTGAGCTA
     1381 TGAGAAAGCG CCACGCTTCC CGAAGGGAGA AAGGCGGACA GGTATCCGGT AAGCGGCAGG
     1441 GTCGGAACAG GAGAGCGCAC GAGGGAGCTT CCAGGGGGAA ACGCCTGGTA TCTTTATAGT
     1501 CCTGTCGGGT TTCGCCACCT CTGACTTGAG CGTCGATTTT TGTGATGCTC GTCAGGGGGG
     1561 CGGAGCCTAT GGAAAAACGC CAGCAACGCG GCCTTTTTAC GGTTCCTGGC CTTTTGCTGG
     1621 CCTTTTGCTC ACATGTTCTT TCCTGCGTTA TCCCCTGATT CTGTGGATAA CCGTATTACC
     1681 GCCTTTGAGT GAGCTGATAC CGCTCGCCGC AGCCGAACGA CCGAGCGCAG CGAGTCAGTG
     1741 AGCGAGGAAG CGGAAGAGCG CCCAATACGC AAACCGCCTC TCCCCGCGCG TTGGCCGATT
     1801 CATTAATGCA GCTGGCACGA CAGGTTTCCC GACTGGAAAG CGGGCAGTGA GCGCAACGCA
     1861 ATTAATGTGA GTTAGCTCAC TCATTAGGCA CCCCAGGCTT TACACTTTAT GCTTCCGGCT
     1921 CGTATGTTGT GTGGAATTGT GAGCGGATAA CAATTTCACA CAGGAAACAG CTGAATTCTT
     1981 CTGAATCCAT GACCAGCTGC TTGACGTCGG CCAGGGTGAT GTAGGTGCTG GTCTGGGTGT
     2041 CGTAGAGCCT ACGGTTCGGA TACTTTTTGA TCAGTCGCTC TGCGCCTTTT TTGGTCGTGG
     2101 CCATCGGTGC TCTGTCCTTG TGTCATCGCT GTTTGCGCGC TGCTGCACCG CATGGGGTGC
     2161 AGTGCGCAAA TCGGTATCGC CCGCGCCATC TGCTTGTTGT CGTGCCGGCC ATCTGGTGGC
     2221 CCGTTCGCGC ATGGCTGCGC GTGGCGGCCT GCAGCCTCGC CCCCGCGAGG GCCGCGCTGC
     2281 ACGAACATGG TGCTGGCTGC GCCGCTGCCC TGATTCTATG CCCAACAAGG CACTAAGAAA
     2341 AGCGACGGGG CTTAAGGAAA ACCCGGTGAA TTGGCGCAAA AAGCGAGGAA TGCCGCGCGG
     2401 GCAGAAACGA TTCGCGGGCC TTGACGGCCC GCGAAACGGG CGGCGAAACG AAACGCCCGC
     2461 CGCCTTGTGC GCCGCGCTGG CTGCACCGCA ATACGCGGGC GCCAGCGCCG GCTGCCGACT
     2521 GGTTGAACCA GGCCGGCAGG TCAGCCCATA TGCAGGCCGC CGTTGAGCGA GAAGTCGGCG
     2581 CCGGTCGAGA AACCGGACTC CTCCGACGAC AACCAGGCGC AGATCGAGGC GATCTCTTCC
     2641 GGCAGGCCCA GGCGCTTGAC CGGGATCGTC GCGACGATCT TGTCGAGCAC GTCCTGGCGG
     2701 ATCGCCTTGA CCATGTCGGT GGCGATATAG CCCGGAGAGA CCGTGTTGAC GGTCACGCCC
     2761 TTGGTCGCCA CTTCCTGCGC CAGTGCCATG GTGAAGCCAT GCAGGCCGGC CTTGGCGGTG
     2821 GAGTAGTTGG TCTGGCCGAA CTGGCCCTTC TGCCCGTTCA CCGACGAGAT GTTGACGATG
     2881 CGGCCCCAGC CACGGTCGGC CATGCCGTCG ATCACCTGCT TGGTGACGTT GAACAGCGAG
     2941 GTCAGGTTGG TGTCGATCAC CGCATCCCAG TCGGCGCGGG TCATCTTGCG GAACACCACG
     3001 TCGCGGGTGA TACCGGCGTT GTTGATCAGC ACATCAACCT CGCCGACCTC GGACTTGACC
     3061 TTGTCGAATG CGGTCTTGGT CGAGTCCCAG TCAGCCACAT TGCCTTCCGA GGCAATGAAA
     3121 TCGAAGCCCA GGGCCTTCTG CTGCTCCAGC CACTTTTCGC GGCGCGGCGA GTTGGGGCCG
     3181 CAACCGGCCA CCACACGAAA GCCATCCTTG GCCAGCCGCT GGCAAATGGC GGTTCCGATA
     3241 CCACCCATGC CGCCGGTCAC ATACGCAATG CGCTGAGTCA TGTCCACTCC TTGATTGGCT
     3301 TCGTTATCGT CGCCGGGTCC GCGCCAACCG CGCGCGGCCC CGGAAAACCC CTTCCTTATT
     3361 TGCGCTCGAC TGCCAGCGCC ACGCCCATGC CGCCGCCGAT GCACAGCGAG GCCAGGCCCT
     3421 TCTTCGCGTC ACGGCGCTTC ATCTCGTGCA GCAGCGTCAC CAGGATACGG CAGCCCGACG
     3481 CGCCGATCGG GTGGCCGATG GCGATGGCGC CGCCGTTCAC ATTGACCTTG GAGGTGTCCC
     3541 AGCCCATCTG CTGGTGCACC GCCAGCGCCT GCGCGGCAAA GGCCTCGTTG ATCTCCATCA
     3601 GGTCCAGGTC TTGCGGGGTC CACTCGGCGC GCGACAGGGC GCGCTTGGAG GCCGGCACCG
     3661 GGCCCATGCC CATCACCTTG GGATCGACAC CGGCGTTGGC ATAGCTCTTG ATCGTGGCCA
     3721 GCGGGGTCAG GCCCAGTTCC TTGGCCTTGG CCGCCGACAT CACCACCACC GCGGCGGCGC
     3781 CGTCGTTCAG GCCCGAGGCG TTGGCCGCGG TCACCGTGCC GGCCTTGTCG AAGGCGGGCT
     3841 TGAGGCCGGA CATGCTGTCC AGCGTGGCGC CCTGGCGCAC GAACTCGTCG GTCTTGAAGG
     3901 CCACCGGGTC GCCCTTGCGC TGCGGGATCA GCACCGGGAC GATCTCTTCG TCAAACTTGC
     3961 CGGCCTTCTG CGCGGCTTCG GCCTTGTTCT GCGAGCCGAC GGCGAACTCA TCCTGCGCCT
     4021 CGCGTGTGAT GCCGTATTCC TTGGCCACGT TCTCGGCGGT GATGCCCATG TGGTACTGGT
     4081 TGTACACGTC CCACAGGCCG TCGACGATCA TGGTGTCGAC CAGCTTGGCA TCGCCCATGC
     4141 GGAAACCATC GCGCGAGCCC GGCAGCACGT GCGGGGCGGC GCTCATGTTT TCCTGGCCGC
     4201 CGGCCACCAC GATCTCGGCG TCGCCCGCCA TGATCGCGTT GGCGGCCAGC ATCACGGCCT
     4261 TCAGGCCCGA GCCGCACACC TTGTTGATGG TCATGGCCGG CACCATCGCC GGCAGGCCGG
     4321 CCTTGATCGC GGCCTGGCGT GCGGGGTTCT GGCCCGAACC GGCGGTCAGC ACCTGGCCCA
     4381 TGATGACTTC GCTCACCTGC TCCGGCTTGA CGCCGGCGCG CTCCAGCGCG GCCTTGATGA
     4441 CCACGGCACC CAGTTCCGGT GCCGGGATCT TGGCCAGCGA GCCGCCAAAC TTGCCGACCG
     4501 CGGTGCGGGC GGCGGATACG ATGACAACGT CAGTCATTGT GTAGTCCTTT CAATGGAAAC
     4561 GGGAGGGAAC CTGCAGGCCT GCCGGCGCCG TGCATGACGC ACGCCGGCAC TCATGCAAGC
     4621 GTTATCGCTC GTTGAGCCAC TTACCGATGG CCGGCGTGAC TTCTTTCTGC GCCTTGCCGC
     4681 TGACATAGAT GCCGATGTGA CCGCCGGGGA AGGCCAGCTC GGTGTAGTCC GGGCTGCTGG
     4741 TCAGTCCCTT GAGCGCCCTA GAGGCATCCG GCGGCACCAG GTGATCCTGG AGCGCGAAGA
     4801 TGTTGAGCAC CGGGCAGGTG ATGTCCTTCA GGTCCACTTC CTGTCCGCCC AGCACCACGC
     4861 CGCCATTGAG GAAGCCGTTG TTCTGGTAGA AGTCCTTGAT GAACTGACGG AAGGTCTCGC
     4921 CGGCCTGATC CGGGCTGTCG AAGATCCATT TCTCCATGCG CAGGAAGTTC TTGACCTTGT
     4981 CCGGGTCGTC GAGCAGATCA ACCATGTTGA CGTACTTCTG ACCCGTCAGG CTGAAAGGCT
     5041 TGAGCGACAG GAAGGTCCAG TTCAGCAGCT CACCGGGGAT GTTGCCCATG GTGTCGACCG
     5101 CCAGATCGAT GTCGACGTTC TGCACCCAAG CCGAGAGCAA GTTGTCCGGG GTCTTGAAGT
     5161 CGACCGGCGT GACCATGGTC ACGAGGTTGC GCACCTTGTC CGGGTGCAGC GCGCTGTACA
     5221 TCAGGCTGAA GGCGCCGCCC TGACAGATAC CGAGCAGATT GACCTTGTCG ACGCCGTGGG
     5281 CCTCGCGCAG ATAGTCCACG CAGCGGTCGA TGTAGCCGTT GATGTAGTCG TCGAGCGTGA
     5341 GCGCGCGGTC GGCCTGATCC GGATAGCCCC AGTCGATCAG ATAGACGTCC TGGCCGGTGG
     5401 CCAGCAGTCC CTTGATGGTG GAGCGGTCTT CCTGGATGTC GGTCATGTAG GGTCGGTTGA
     5461 CCAGGGCGTA GACGATCAGG AGCGGCACGG GCTGGGCTTC GGGCGCACCC TCGGGTCGGT
     5521 CATAGCGATA GAGGACCAGC TTGTCCTCGC TGTAGACGGC CTGCTTGGGG CTGACGCCGG
     5581 TGTCGATGGC CTCGGCGTTG AGCAGATTCT CCATGCCCTG ACCCAGCTTG CGGCTGTAGT
     5641 CGAGCATCTC CTGGGTGAGT TTGTCCGGCC GGATGTCGAT GGGGAACATG ATCGCTGTCC
     5701 TCTGATTCTG TCTGGTGAGC CTGCTGTTCG ATCAGCCGCT TGACGCTCAA TCGGCCGGAT
     5761 TGGTCTTGGT GGTGCGCCGG CGTGCCGGAG CCTTGGCGGC CGGGGCGGGC GACCGGAGCG
     5821 CGGTGGCGGG CTTGGTGGCC GGCTCCTCGC CGGCCAGGGC CGCGACGCGA CGTTCCAGAC
     5881 TGTGCAGGCT GTGACGCAGG GCCTTGTTCT CGCGACGGGT CTCCTGGAGA CGGTCCTGGA
     5941 GGGTGCGCAG TTCGCTGCGG GTCGGCATGT TCAATGCACC CAGGTTCTCG TCGACCAGGA
     6001 TCGACATGCG CTTCTTGAGC GCCATCTGGG CGTTGACCAG CCGGCCGTGG ATGCGGGCGT
     6061 ACTCCGGGGT GGCGACCTCG TCGGCATAGG CGCCTTCGCA GCAGGCGACC CAGTTGTCAT
     6121 AGAGCGCGCG CGCCGAGTCG ATGGTTTTGC CGCTGTCGAT GACACCCTGG ATGTAGGAAC
     6181 CCATGTGCTC GACCGACTTC ATGCCGAGCT TGGTGTAGAC GTTGGTGTAT TCCTGGAGCG
     6241 CGGCCTGGTA CTCCATGGCG CTGCGCATCA GCTCCTGATA CTGGCTCTGC TCCTCGCGGG
     6301 TGTAGCCGAG ACCGGGCGCC GAGAGGGCTC GATCAAGACT GTCCTTGAAC TGCTCGTGGG
     6361 GCATGTTGCG CAGCATGTCG CCCGGCATCG GCGACATCGA GGACATCATG CGCTGCCAGT
     6421 TGTCGAGCGG CAGCTCCCAG AACGACATCA GGCGCTGCAT GGTGTTGCCG CCGTCGTCGA
     6481 GCGAGCCGCT GAAGCGCTTC TGCATGTCTT CGAGCGTCTT GGTCCAGAGC TCCAAGCCGT
     6541 TGCCGGCGTT GCCCTCGTCG GCGCGTTTGG CGAAGGTGTC GGCGAGACGG AAGAAGTTCT
     6601 TGCCCTGCTC CATCATCTTC TCCATGAACG AGCGCGACAG ATCCGGGGCG GCGGGCGCCA
     6661 TGGCTTTCCA CCACTGATCG ATGGCCGCCT CCCAGGGCGT GGTGGCCGAA CTGGAGGCGC
     6721 TGTCCAGACC CATGGCCTTG CGGCTCATGT CGGTCCAGTT GTCCCAGTAC TTGCGTTGCA
     6781 GTTCGAGCCA ATCGTCATTG AAGAAATTAG TGTTGCTCAT TAATAAGCGA AGAATCCTTT
     6841 TCCTGATTTT CTTCCAAGCC ATCCTGCTCT TACATATTTT CTAAGTAATG TATGAGCTCT
     6901 ATATTTTGAA TCTCCAGTTT CACTATAAAG TACATCCATA ACTGCAAGAA CTACATCAAG
     6961 TCCAATAAGA TCTCCTAATG CTAAAGGACC CATTGGGTGA TTAGCGCCTA ATTTCATAGC
     7021 TGTATCGATA TCTTCTGCTG AAGCTATTCC TTCTGCCAAA ATTCCTACTG CTTCATTGAT
     7081 CATTGGTACT AATATCTTGT TTACAACAAA TCCTGGAGCT TCTGCAACTT CTACAGGAGT
     7141 TTTTCCTATT TTAATGGAAG CTTCTTTTAT AATATCAAAA GTTTCTTGTG AAGTATTCAT
     7201 ACCTCTTATG ATTTCAACTA ATTTCATAAC ATTTGCTGGA TTAAAGAAAT GCATTCCTAT
     7261 GAATTTATCT GGCCTCTTTG TAGCTGTTGC TACTTCAGTT ATAGATAATG AAGAAGTATT
     7321 AGTAGCAAAA ATTGTTTCAG GCTTGCATAT TTCTTCTAAT TTTCCAAAAT AGTCTTTCTT
     7381 TATATTCATA TCCTCTGATG CTGCTTCTAT TATAAGATCA CAATCAGCCA ATTTTTCAAG
     7441 TTCAGTTGTT GTACTTACTC TTCCAACTAT TTTATCAGCA TCTTCCTGGG AAATTTTCCC
     7501 CTTTGATACT TTTTTATCAT AAGCTTTCTT TACTGCTGCT AGACCTTTTC CAATACTACC
     7561 TTCAGTTCTT CCACGGATAA TTACATCTAT ACCTGCTTCT GCAAAAGCCT GCACAATTCC
     7621 ACGAGACATA GTTCCACTAC CTAAAACCGC TACACTTTTC ATGATTTGAT TGTCTCTCTG
     7681 CCGTCACTAT TCGAACCGGC TCCGGGCATT GCCCTGGCCG GCACTTTGCA TGGGGAGATG
     7741 CTATCCGAAT GGACCCGGCT TGCGCCTCCC CCAAAGCGGG AGGGTCTGCC GGCACATCTG
     7801 CCCTGGAACT GGCTGGAAGC CCTCGACCGC ACCTGCTGCG GCCGTGGCTT GCGTCCATTC
     7861 CGATAGCGGC TCCCCTTTTA TCCGGCAAGC GCGACATTCT CGCATGGAGA CGCCATGCGC
     7921 TATGCTTGCC GGAGAAACCT GGGAATCGTC AGCGATTCCG AGACATTTGA GTCCATTGTT
     7981 GCCTTGCAAC GCACGCGCTG TCAATGCGGG AATCCGCCTC GGCACTGCAC GCTTCCCGAC
     8041 CTACCGGACG GTATGCAGCG CTCGCATCTG CCGAGGCCCC AGAGCATAGG CGAGAAGGAT
     8101 GAATTTTTGA TGTACATCGT GGCCATTGGC TGGCTCTACG TGGCGCTGAT GATGGCGATC
     8161 ACCGAGCACA ACGTGGTGGC AGGCGTTGCC ACCTTCCTGA TGTATGGCAT GGCGCCGGTG
     8221 GCGCTGGTGC TCTACATCAT GGGCACGCCC GGCCGCCGCC GACGCAAGGC TGAAGCCGAG
     8281 CGCGCGCAGG CGGCCAGGGG CAAGGACGAG TGAGGCAGCG GCGGGCTCAG TCCGCCAGCC
     8341 AGACCAGGCT GGCCATGCGG CCGGTCACGC CATCGCGCCG ATAGGAGTAG AAGCGACCGG
     8401 CGTCGGCCAC GGTGCAGGCG TCGCCGCCGT AGACCTCGGT ACAGCCGGCG CGCGCCAGGC
     8461 GCGTGCGCGC CAGCGCATAG ATGTCGGCAA GGTACTTGCC CGGGTTAAGC CAGCCCCGAC
     8521 ACCCGCCAAC ACCCGCTGAC GCGCCCTGAC GGGCTTGTCT GCTCCCGGCA TCCGCTTACA
     8581 GACAAGCTGT GACCGTCTCC GGGAGCTGCA TGTGTCAGAG GTTTTCACCG TCATCACCGA
     8641 AACGCGCGAG ACGAAAGGGC CTCGTGATAC GCCTATTTTT ATAGGTTAAT GTCATGATAA
     8701 TAATGGTTTC TTAGACGTCA GGTGGCACTT TTCGGGGAAA TGTGCGCGGA ACCCCTATTT
     8761 GTTTATTTTT CTAAATACAT TCAAATATGT ATCCGCTCAT GAGACAATAA CCCTGATAAA
     8821 TGCTTCAATA ATATTGAAAA AGGAAGAGT
//
