# Supplementary material for: Engineering Access to Stereoirregular Polymer Microstructures Enables Improved Processability of Microbial Poly(3-hydroxybutyrate)
Source: Biomacromolecules. 2026 Jun 12;27(7):4898–908. doi: 10.1021/acs.biomac.6c00971 (PMC13370766; doi:10.1021/acs.biomac.6c00971)
Supplement: Supplementary file 2 [file bm6c00971_si_002.zip › supplementary_data_1/pUC-Kan-PmPhaRC-CnPhaAB.gb]

LOCUS       pUC-Kan-PmPhaRC-CnPhaAB 7496 bp ds-DNA     circular     04-JUL-2024
DEFINITION  pUC cloning vector.
SOURCE      synthetic DNA construct
  ORGANISM  synthetic DNA construct
COMMENT     Imported using the Genbank importer. File name:
            addgene-plasmid-50005-sequence-222046.gbk
FEATURES             Location/Qualifiers
     gene            1..816
                     /label="KanR2"
                     /ApEinfo_revcolor="#c6c9d1"
                     /ApEinfo_fwdcolor="#c6c9d1"
                     /gene="KanR2"
                     /translation="MAELNYIPNRVAQQLAGKQSLLIGVATSSLALHAPSQIVAAIKSRADQLGASVVVSMVERSGVEACKAAVHNLLAQRVSGLIINYPLDDQDAIAVEAACTNVPALFLDVSDQTPINSIIFSHEDGTRLGVEHLVALGHQQIALLAGPLSSVSARLRLAGWHKYLTRNQIQPIAEREGDWSAMSGFQQTMQMLNEGIVPTAMLVANDQMALGAMRAITESGLRVGADISVVGYDDTEDSSCYIPPLTTIKQDFRLLGQTSVDRLLQLSQGQAVKGNQLLPVSLVKRKTTLAPNTQTASPRALADSLMQLARQVSRLESGQ*"
     rep_origin      987..1575
                     /label="ori"
                     /ApEinfo_revcolor="#c6c9d1"
                     /ApEinfo_fwdcolor="#c6c9d1"
                     /note="high-copy-number ColE1/pMB1/pBR322/pUC origin of replication"
                     /direction="RIGHT"
     primer_bind     1476..1495
                     /label="pBR322ori-F"
                     /ApEinfo_revcolor="#c6c9d1"
                     /ApEinfo_fwdcolor="#c6c9d1"
                     /note="pBR322 origin, forward primer"
     primer_bind     1729..1746
                     /label="L4440"
                     /ApEinfo_revcolor="#c6c9d1"
                     /ApEinfo_fwdcolor="#c6c9d1"
                     /note="L4440 vector, forward primer"
     protein_bind    1863..1884
                     /label="CAP binding site"
                     /ApEinfo_revcolor="#c6c9d1"
                     /ApEinfo_fwdcolor="#c6c9d1"
                     /note="CAP binding activates transcription in the presence of cAMP."
                     /bound_moiety="E. coli catabolite activator protein"
     promoter        1899..1929
                     /label="lac promoter"
                     /ApEinfo_revcolor="#c6c9d1"
                     /ApEinfo_fwdcolor="#c6c9d1"
                     /note="promoter for the E. coli lac operon"
     protein_bind    1937..1953
                     /label="lac operator"
                     /ApEinfo_revcolor="#c6c9d1"
                     /ApEinfo_fwdcolor="#c6c9d1"
                     /note="The lac repressor binds to the lac operator to inhibit transcription in E. coli. This inhibition can be relieved by adding lactose or isopropyl-beta-D-thiogalactopyranoside (IPTG)."
                     /bound_moiety="lac repressor encoded by lacI"
     primer_bind     1942..1964
                     /label="M13/pUC Reverse"
                     /ApEinfo_revcolor="#c6c9d1"
                     /ApEinfo_fwdcolor="#c6c9d1"
                     /note="In lacZ gene"
     primer_bind     1961..1972
                     /label="M13 Reverse"
                     /ApEinfo_revcolor="#c6c9d1"
                     /ApEinfo_fwdcolor="#c6c9d1"
                     /note="In lacZ gene. Also called M13-rev"
     primer_bind     1961..1972
                     /label="M13 rev"
                     /ApEinfo_revcolor="#c6c9d1"
                     /ApEinfo_fwdcolor="#c6c9d1"
                     /note="common sequencing primer, one of multiple similar variants"
     misc_feature    1973..1978
                     /label="EcoRI restriction site"
                     /ApEinfo_revcolor="#c6c9d1"
                     /ApEinfo_fwdcolor="#c6c9d1"
     misc_feature    complement(2541..3281)
                     /label="phaB (Cupriavidus necator H16)"
                     /ApEinfo_revcolor="#f58a5e"
                     /ApEinfo_fwdcolor="#f58a5e"
     CDS             complement(2541..3281)
                     /label="acetoacetyl coenzyme A reductase"
                     /ApEinfo_revcolor="#84b0dc"
                     /ApEinfo_fwdcolor="#84b0dc"
                     /translation="MTQRIAYVTGGMGGIGTAICQRLAKDGFRVVAGCGPNSPRREKWLEQQKALGFDFIASEGNVADWDSTKTAFDKVKSEVGEVDVLINNAGITRDVVFRKMTRADWDAVIDTNLTSLFNVTKQVIDGMADRGWGRIVNISSVNGQKGQFGQTNYSTAKAGLHGFTMALAQEVATKGVTVNTVSPGYIATDMVKAIRQDVLDKIVATIPVKRLGLPEEIASICAWLSSEESGFSTGADFSLNGGLHMG*"
     misc_feature    complement(3356..4537)
                     /label="phaA (Cupriavidus necator H16)"
                     /ApEinfo_revcolor="#f58a5e"
                     /ApEinfo_fwdcolor="#f58a5e"
     CDS             complement(3356..4537)
                     /label="β-ketothiolase"
                     /ApEinfo_revcolor="#84b0dc"
                     /ApEinfo_fwdcolor="#84b0dc"
                     /translation="MTDVVIVSAARTAVGKFGGSLAKIPAPELGAVVIKAALERAGVKPEQVSEVIMGQVLTAGSGQNPARQAAIKAGLPAMVPAMTINKVCGSGLKAVMLAANAIMAGDAEIVVAGGQENMSAAPHVLPGSRDGFRMGDAKLVDTMIVDGLWDVYNQYHMGITAENVAKEYGITREAQDEFAVGSQNKAEAAQKAGKFDEEIVPVLIPQRKGDPVAFKTDEFVRQGATLDSMSGLKPAFDKAGTVTAANASGLNDGAAAVVVMSAAKAKELGLTPLATIKSYANAGVDPKVMGMGPVPASKRALSRAEWTPQDLDLMEINEAFAAQALAVHQQMGWDTSKVNVNGGAIAIGHPIGASGCRILVTLLHEMKRRDAKKGLASLCIGGGMGVALAVERK*"
     primer          complement(4604..4621)
                     /label="oligo05_rev"
                     /note="sequence: CGCTTGCATGAGTGCCGG"
                     /ApEinfo_revcolor="#f7977a"
                     /ApEinfo_fwdcolor="#f7977a"
     misc_feature    complement(4622..5710)
                     /label="phaC (Priestia megaterium 22-2)"
                     /ApEinfo_revcolor="#f58a5e"
                     /ApEinfo_fwdcolor="#f58a5e"
     CDS             complement(4622..5710)
                     /label="poly-3-hydroxyalkanoate synthase subunit C"
                     /ApEinfo_revcolor="#84b0dc"
                     /ApEinfo_fwdcolor="#84b0dc"
                     /translation="MAIPYVQEWEKLIKSMPSEYKSSARRFKRAYEIMTTEAEPEVGLTPKEVIWKKNKAKLYRYTPVKDNLHKTPILLVYALINKPYILDLTPGNSLVEYLLNRGFDVYLLDWGTPGLEDSNMKLDDYIVDYIPKAAKKVLRTSKSPDLSVLGYCMGGTMTSIFAALNEDLPIKNLIFMTSPFDFSDTGLYGAFLDDRYFNLDKAVDTFGNIPPEMIDFGNKMLKPITNFYGPYVTLVDRSENQRFVESWKLMQKWVADGIPFAGEAYRQWIRDFYQQNKLINGELEVRGRKVDLKNIKANILNIAASRDHIAMPHQVAALMDAVSSEDKEYKLLQTGHVSVVFGPKAVKETYPSIGDWLEKRSK*"
     misc_feature    complement(5710..6309)
                     /label="phaR (Priestia megaterium 22-2)"
                     /ApEinfo_revcolor="#f58a5e"
                     /ApEinfo_fwdcolor="#f58a5e"
     CDS             complement(5710..6309)
                     /label="poly-3-hydroxyalkanoate synthase subunit R"
                     /ApEinfo_revcolor="#84b0dc"
                     /ApEinfo_fwdcolor="#84b0dc"
                     /translation="MEQQKVFDPFQAWKDVYDKTESYWGKVIGDNMNREEFSQLMGNVLNMNLQYQQAVNEVTGRYLHQVNVPTKEDVANVASLVINVEEKVELLEEQFDDRFDELEAQQESASALKKDVTKLKSDVKSLDKKLDKVLSLLEGQQKTQDELKETIQKQIKTQGEQLQAQLLEKQEKLAEKPKAEAKSEAKPSNAQKTEQPARK*"
     primer          6310..6332
                     /label="oligo05_for"
                     /note="sequence: GATTTGATTGTCTCTCTGCCGTC"
                     /ApEinfo_revcolor="#f7977a"
                     /ApEinfo_fwdcolor="#f7977a"
     misc_feature    complement(6320..6326)
                     /label="Shine-Dalgarno sequence"
                     /ApEinfo_revcolor="#c6c9d1"
                     /ApEinfo_fwdcolor="#c6c9d1"
     misc_feature    complement(6608..6657)
                     /label="putative core σ70 promoter sequence"
                     /ApEinfo_revcolor="#c6c9d1"
                     /ApEinfo_fwdcolor="#c6c9d1"
     misc_feature    complement(6616..6616)
                     /label="putative +1 transcription start site"
                     /ApEinfo_revcolor="#c6c9d1"
                     /ApEinfo_fwdcolor="#c6c9d1"
     misc_feature    complement(6617..6617)
                     /label="putative +1 transcription start site 1"
                     /ApEinfo_revcolor="#c6c9d1"
                     /ApEinfo_fwdcolor="#c6c9d1"
     misc_feature    complement(6622..6627)
                     /label="–10 element"
                     /ApEinfo_revcolor="#c6c9d1"
                     /ApEinfo_fwdcolor="#c6c9d1"
     misc_feature    complement(6646..6651)
                     /label="–35 element"
                     /ApEinfo_revcolor="#c6c9d1"
                     /ApEinfo_fwdcolor="#c6c9d1"
     misc_feature    7146..7151
                     /label="SmaI restriction site"
                     /ApEinfo_revcolor="#c6c9d1"
                     /ApEinfo_fwdcolor="#c6c9d1"
     primer_bind     7246..7268
                     /label="pGEX 3'"
                     /ApEinfo_revcolor="#c6c9d1"
                     /ApEinfo_fwdcolor="#c6c9d1"
                     /note="pGEX vectors, reverse primer"
     primer_bind     complement(7306..7324)
                     /label="pBRforEco"
                     /ApEinfo_revcolor="#c6c9d1"
                     /ApEinfo_fwdcolor="#c6c9d1"
                     /note="pBR322 vectors, upsteam of EcoRI site, forward primer"
     promoter        7392..7496
                     /label="AmpR promoter"
                     /ApEinfo_revcolor="#c6c9d1"
                     /ApEinfo_fwdcolor="#c6c9d1"
                     /gene="bla"
ORIGIN
        1 ATGAGCCATA TTCAACGGGA AACGTCTTGC TCTAGGCCGC GATTAAATTC CAACATGGAT
       61 GCTGATTTAT ATGGGTATAA ATGGGCTCGC GATAATGTCG GGCAATCAGG TGCGACAATC
      121 TATCGATTGT ATGGGAAGCC CGATGCGCCA GAGTTGTTTC TGAAACATGG CAAAGGTAGC
      181 GTTGCCAATG ATGTTACAGA TGAGATGGTC AGACTAAACT GGCTGACGGA ATTTATGCCT
      241 CTTCCGACCA TCAAGCATTT TATCCGTACT CCTGATGATG CATGGTTACT CACCACTGCG
      301 ATCCCCGGGA AAACAGCATT CCAGGTATTA GAAGAATATC CTGATTCAGG TGAAAATATT
      361 GTTGATGCGC TGGCAGTGTT CCTGCGCCGG TTGCATTCGA TTCCTGTTTG TAATTGTCCT
      421 TTTAACAGCG ATCGCGTATT TCGTCTCGCT CAGGCGCAAT CACGAATGAA TAACGGTTTG
      481 GTTGATGCGA GTGATTTTGA TGACGAGCGT AATGGCTGGC CTGTTGAACA AGTCTGGAAA
      541 GAAATGCATA AACTTTTGCC ATTCTCACCG GATTCAGTCG TCACTCATGG TGATTTCTCA
      601 CTTGATAACC TTATTTTTGA CGAGGGGAAA TTAATAGGTT GTATTGATGT TGGACGAGTC
      661 GGAATCGCAG ACCGATACCA GGATCTTGCC ATCCTATGGA ACTGCCTCGG TGAGTTTTCT
      721 CCTTCATTAC AGAAACGGCT TTTTCAAAAA TATGGTATTG ATAATCCTGA TATGAATAAA
      781 TTGCAGTTTC ATTTGATGCT CGATGAGTTT TTCTAACTGT CAGACCAAGT TTACTCATAT
      841 ATACTTTAGA TTGATTTAAA ACTTCATTTT TAATTTAAAA GGATCTAGGT GAAGATCCTT
      901 TTTGATAATC TCATGACCAA AATCCCTTAA CGTGAGTTTT CGTTCCACTG AGCGTCAGAC
      961 CCCGTAGAAA AGATCAAAGG ATCTTCTTGA GATCCTTTTT TTCTGCGCGT AATCTGCTGC
     1021 TTGCAAACAA AAAAACCACC GCTACCAGCG GTGGTTTGTT TGCCGGATCA AGAGCTACCA
     1081 ACTCTTTTTC CGAAGGTAAC TGGCTTCAGC AGAGCGCAGA TACCAAATAC TGTTCTTCTA
     1141 GTGTAGCCGT AGTTAGGCCA CCACTTCAAG AACTCTGTAG CACCGCCTAC ATACCTCGCT
     1201 CTGCTAATCC TGTTACCAGT GGCTGCTGCC AGTGGCGATA AGTCGTGTCT TACCGGGTTG
     1261 GACTCAAGAC GATAGTTACC GGATAAGGCG CAGCGGTCGG GCTGAACGGG GGGTTCGTGC
     1321 ACACAGCCCA GCTTGGAGCG AACGACCTAC ACCGAACTGA GATACCTACA GCGTGAGCTA
     1381 TGAGAAAGCG CCACGCTTCC CGAAGGGAGA AAGGCGGACA GGTATCCGGT AAGCGGCAGG
     1441 GTCGGAACAG GAGAGCGCAC GAGGGAGCTT CCAGGGGGAA ACGCCTGGTA TCTTTATAGT
     1501 CCTGTCGGGT TTCGCCACCT CTGACTTGAG CGTCGATTTT TGTGATGCTC GTCAGGGGGG
     1561 CGGAGCCTAT GGAAAAACGC CAGCAACGCG GCCTTTTTAC GGTTCCTGGC CTTTTGCTGG
     1621 CCTTTTGCTC ACATGTTCTT TCCTGCGTTA TCCCCTGATT CTGTGGATAA CCGTATTACC
     1681 GCCTTTGAGT GAGCTGATAC CGCTCGCCGC AGCCGAACGA CCGAGCGCAG CGAGTCAGTG
     1741 AGCGAGGAAG CGGAAGAGCG CCCAATACGC AAACCGCCTC TCCCCGCGCG TTGGCCGATT
     1801 CATTAATGCA GCTGGCACGA CAGGTTTCCC GACTGGAAAG CGGGCAGTGA GCGCAACGCA
     1861 ATTAATGTGA GTTAGCTCAC TCATTAGGCA CCCCAGGCTT TACACTTTAT GCTTCCGGCT
     1921 CGTATGTTGT GTGGAATTGT GAGCGGATAA CAATTTCACA CAGGAAACAG CTGAATTCTT
     1981 CTGAATCCAT GACCAGCTGC TTGACGTCGG CCAGGGTGAT GTAGGTGCTG GTCTGGGTGT
     2041 CGTAGAGCCT ACGGTTCGGA TACTTTTTGA TCAGTCGCTC TGCGCCTTTT TTGGTCGTGG
     2101 CCATCGGTGC TCTGTCCTTG TGTCATCGCT GTTTGCGCGC TGCTGCACCG CATGGGGTGC
     2161 AGTGCGCAAA TCGGTATCGC CCGCGCCATC TGCTTGTTGT CGTGCCGGCC ATCTGGTGGC
     2221 CCGTTCGCGC ATGGCTGCGC GTGGCGGCCT GCAGCCTCGC CCCCGCGAGG GCCGCGCTGC
     2281 ACGAACATGG TGCTGGCTGC GCCGCTGCCC TGATTCTATG CCCAACAAGG CACTAAGAAA
     2341 AGCGACGGGG CTTAAGGAAA ACCCGGTGAA TTGGCGCAAA AAGCGAGGAA TGCCGCGCGG
     2401 GCAGAAACGA TTCGCGGGCC TTGACGGCCC GCGAAACGGG CGGCGAAACG AAACGCCCGC
     2461 CGCCTTGTGC GCCGCGCTGG CTGCACCGCA ATACGCGGGC GCCAGCGCCG GCTGCCGACT
     2521 GGTTGAACCA GGCCGGCAGG TCAGCCCATA TGCAGGCCGC CGTTGAGCGA GAAGTCGGCG
     2581 CCGGTCGAGA AACCGGACTC CTCCGACGAC AACCAGGCGC AGATCGAGGC GATCTCTTCC
     2641 GGCAGGCCCA GGCGCTTGAC CGGGATCGTC GCGACGATCT TGTCGAGCAC GTCCTGGCGG
     2701 ATCGCCTTGA CCATGTCGGT GGCGATATAG CCCGGAGAGA CCGTGTTGAC GGTCACGCCC
     2761 TTGGTCGCCA CTTCCTGCGC CAGTGCCATG GTGAAGCCAT GCAGGCCGGC CTTGGCGGTG
     2821 GAGTAGTTGG TCTGGCCGAA CTGGCCCTTC TGCCCGTTCA CCGACGAGAT GTTGACGATG
     2881 CGGCCCCAGC CACGGTCGGC CATGCCGTCG ATCACCTGCT TGGTGACGTT GAACAGCGAG
     2941 GTCAGGTTGG TGTCGATCAC CGCATCCCAG TCGGCGCGGG TCATCTTGCG GAACACCACG
     3001 TCGCGGGTGA TACCGGCGTT GTTGATCAGC ACATCAACCT CGCCGACCTC GGACTTGACC
     3061 TTGTCGAATG CGGTCTTGGT CGAGTCCCAG TCAGCCACAT TGCCTTCCGA GGCAATGAAA
     3121 TCGAAGCCCA GGGCCTTCTG CTGCTCCAGC CACTTTTCGC GGCGCGGCGA GTTGGGGCCG
     3181 CAACCGGCCA CCACACGAAA GCCATCCTTG GCCAGCCGCT GGCAAATGGC GGTTCCGATA
     3241 CCACCCATGC CGCCGGTCAC ATACGCAATG CGCTGAGTCA TGTCCACTCC TTGATTGGCT
     3301 TCGTTATCGT CGCCGGGTCC GCGCCAACCG CGCGCGGCCC CGGAAAACCC CTTCCTTATT
     3361 TGCGCTCGAC TGCCAGCGCC ACGCCCATGC CGCCGCCGAT GCACAGCGAG GCCAGGCCCT
     3421 TCTTCGCGTC ACGGCGCTTC ATCTCGTGCA GCAGCGTCAC CAGGATACGG CAGCCCGACG
     3481 CGCCGATCGG GTGGCCGATG GCGATGGCGC CGCCGTTCAC ATTGACCTTG GAGGTGTCCC
     3541 AGCCCATCTG CTGGTGCACC GCCAGCGCCT GCGCGGCAAA GGCCTCGTTG ATCTCCATCA
     3601 GGTCCAGGTC TTGCGGGGTC CACTCGGCGC GCGACAGGGC GCGCTTGGAG GCCGGCACCG
     3661 GGCCCATGCC CATCACCTTG GGATCGACAC CGGCGTTGGC ATAGCTCTTG ATCGTGGCCA
     3721 GCGGGGTCAG GCCCAGTTCC TTGGCCTTGG CCGCCGACAT CACCACCACC GCGGCGGCGC
     3781 CGTCGTTCAG GCCCGAGGCG TTGGCCGCGG TCACCGTGCC GGCCTTGTCG AAGGCGGGCT
     3841 TGAGGCCGGA CATGCTGTCC AGCGTGGCGC CCTGGCGCAC GAACTCGTCG GTCTTGAAGG
     3901 CCACCGGGTC GCCCTTGCGC TGCGGGATCA GCACCGGGAC GATCTCTTCG TCAAACTTGC
     3961 CGGCCTTCTG CGCGGCTTCG GCCTTGTTCT GCGAGCCGAC GGCGAACTCA TCCTGCGCCT
     4021 CGCGTGTGAT GCCGTATTCC TTGGCCACGT TCTCGGCGGT GATGCCCATG TGGTACTGGT
     4081 TGTACACGTC CCACAGGCCG TCGACGATCA TGGTGTCGAC CAGCTTGGCA TCGCCCATGC
     4141 GGAAACCATC GCGCGAGCCC GGCAGCACGT GCGGGGCGGC GCTCATGTTT TCCTGGCCGC
     4201 CGGCCACCAC GATCTCGGCG TCGCCCGCCA TGATCGCGTT GGCGGCCAGC ATCACGGCCT
     4261 TCAGGCCCGA GCCGCACACC TTGTTGATGG TCATGGCCGG CACCATCGCC GGCAGGCCGG
     4321 CCTTGATCGC GGCCTGGCGT GCGGGGTTCT GGCCCGAACC GGCGGTCAGC ACCTGGCCCA
     4381 TGATGACTTC GCTCACCTGC TCCGGCTTGA CGCCGGCGCG CTCCAGCGCG GCCTTGATGA
     4441 CCACGGCACC CAGTTCCGGT GCCGGGATCT TGGCCAGCGA GCCGCCAAAC TTGCCGACCG
     4501 CGGTGCGGGC GGCGGATACG ATGACAACGT CAGTCATTGT GTAGTCCTTT CAATGGAAAC
     4561 GGGAGGGAAC CTGCAGGCCT GCCGGCGCCG TGCATGACGC ACGCCGGCAC TCATGCAAGC
     4621 GTTATTTAGA GCGTTTTTCT AGCCAATCGC CGATTGAAGG ATATGTTTCC TTCACTGCTT
     4681 TTGGACCAAA TACAACAGAT ACGTGACCTG TTTGCAACAA TTTATACTCT TTATCTTCAC
     4741 TTGAAACAGC GTCCATTAAA GCTGCCACCT GATGCGGCAT CGCAATATGA TCACGGCTAG
     4801 CAGCGATGTT TAAAATATTA GCTTTAATAT TTTTCAAATC TACTTTGCGT CCGCGAACTT
     4861 CAAGTTCACC ATTGATTAAT TTATTTTGTT GATAGAAGTC ACGAATCCAC TGACGATAAG
     4921 CTTCACCAGC AAATGGGATT CCGTCAGCAA CCCACTTTTG CATTAGCTTC CAGCTTTCAA
     4981 CAAACCGCTG ATTTTCGGAA CGGTCCACCA ACGTTACATA CGGGCCGTAG AAATTCGTGA
     5041 TTGGCTTTAA CATCTTGTTT CCAAAGTCAA TCATCTCTGG AGGGATGTTT CCGAATGTAT
     5101 CTACTGCTTT ATCTAAATTA AAGTAGCGAT CGTCTAGGAA TGCTCCGTAT AAACCTGTAT
     5161 CGGAAAAATC AAATGGACTT GTCATAAAAA TTAAGTTTTT AATCGGCAAG TCTTCATTTA
     5221 ATGCAGCAAA AATAGATGTC ATAGTTCCGC CCATGCAGTA ACCAAGAACA GACAAATCAG
     5281 GAGATTTAGA AGTGCGCAGC ACCTTTTTCG CCGCTTTTGG AATATAATCT ACAATATAAT
     5341 CATCTAGCTT CATATTGCTG TCTTCAAGCC CAGGAGTTCC CCAATCAAGC AAATACACGT
     5401 CAAAACCGCG GTTTAATAAG TATTCAACAA GGCTGTTTCC AGGTGTTAAA TCCAAAATAT
     5461 ACGGTTTATT GATCAATGCA TATACGAGTA AGATTGGTGT TTTATGCAGG TTATCTTTTA
     5521 CTGGCGTATA GCGATATAAT TTCGCTTTGT TCTTTTTCCA AATAACCTCT TTTGGTGTTA
     5581 ATCCAACTTC CGGTTCCGCT TCTGTTGTCA TAATTTCATA TGCACGCTTA AAACGTCTTG
     5641 CAGAACTTTT ATATTCACTT GGCATTGATT TGATTAATTT TTCCCACTCT TGCACGTAAG
     5701 GAATTGCCAT TACTTGCGAG CCGGCTGCTC AGTTTTTTGA GCATTTGATG GTTTTGCTTC
     5761 AGATTTAGCT TCTGCCTTTG GTTTTTCAGC TAATTTTTCT TGTTTTTCTA ACAGCTGAGC
     5821 CTGAAGCTGC TCACCTTGAG TTTTAATTTG TTTTTGAATA GTTTCTTTTA ACTCGTCTTG
     5881 TGTTTTTTGC TGCCCTTCAA GAAGAGATAA AACTTTGTCG AGTTTTTTGT CTAACGATTT
     5941 GACATCAGAT TTCAGCTTAG TGACATCTTT TTTCAAAGCA GATGCACTTT CTTGCTGTGC
     6001 TTCTAATTCG TCAAAACGAT CGTCAAATTG CTCTTCTAAT AATTCTACTT TTTCTTCCAC
     6061 ATTGATGACT AATGACGCAA CGTTTGCTAC ATCTTCTTTT GTTGGTACAT TTACTTGGTG
     6121 CAGATAGCGC CCCGTTACTT CATTTACTGC TTGTTGATAT TGAAGGTTCA TATTTAGCAC
     6181 ATTTCCCATG AGCTGGGAAA ATTCTTCACG ATTCATATTG TCCCCAATAA CTTTACCCCA
     6241 GTAAGATTCG GTTTTGTCAT ATACGTCTTT CCATGCTTGA AACGGATCAA ATACTTTTTG
     6301 CTGTTCCATG ATTTGATTGT CTCTCTGCCG TCACTATTCG AACCGGCTCC GGGCATTGCC
     6361 CTGGCCGGCA CTTTGCATGG GGAGATGCTA TCCGAATGGA CCCGGCTTGC GCCTCCCCCA
     6421 AAGCGGGAGG GTCTGCCGGC ACATCTGCCC TGGAACTGGC TGGAAGCCCT CGACCGCACC
     6481 TGCTGCGGCC GTGGCTTGCG TCCATTCCGA TAGCGGCTCC CCTTTTATCC GGCAAGCGCG
     6541 ACATTCTCGC ATGGAGACGC CATGCGCTAT GCTTGCCGGA GAAACCTGGG AATCGTCAGC
     6601 GATTCCGAGA CATTTGAGTC CATTGTTGCC TTGCAACGCA CGCGCTGTCA ATGCGGGAAT
     6661 CCGCCTCGGC ACTGCACGCT TCCCGACCTA CCGGACGGTA TGCAGCGCTC GCATCTGCCG
     6721 AGGCCCCAGA GCATAGGCGA GAAGGATGAA TTTTTGATGT ACATCGTGGC CATTGGCTGG
     6781 CTCTACGTGG CGCTGATGAT GGCGATCACC GAGCACAACG TGGTGGCAGG CGTTGCCACC
     6841 TTCCTGATGT ATGGCATGGC GCCGGTGGCG CTGGTGCTCT ACATCATGGG CACGCCCGGC
     6901 CGCCGCCGAC GCAAGGCTGA AGCCGAGCGC GCGCAGGCGG CCAGGGGCAA GGACGAGTGA
     6961 GGCAGCGGCG GGCTCAGTCC GCCAGCCAGA CCAGGCTGGC CATGCGGCCG GTCACGCCAT
     7021 CGCGCCGATA GGAGTAGAAG CGACCGGCGT CGGCCACGGT GCAGGCGTCG CCGCCGTAGA
     7081 CCTCGGTACA GCCGGCGCGC GCCAGGCGCG TGCGCGCCAG CGCATAGATG TCGGCAAGGT
     7141 ACTTGCCCGG GTTAAGCCAG CCCCGACACC CGCCAACACC CGCTGACGCG CCCTGACGGG
     7201 CTTGTCTGCT CCCGGCATCC GCTTACAGAC AAGCTGTGAC CGTCTCCGGG AGCTGCATGT
     7261 GTCAGAGGTT TTCACCGTCA TCACCGAAAC GCGCGAGACG AAAGGGCCTC GTGATACGCC
     7321 TATTTTTATA GGTTAATGTC ATGATAATAA TGGTTTCTTA GACGTCAGGT GGCACTTTTC
     7381 GGGGAAATGT GCGCGGAACC CCTATTTGTT TATTTTTCTA AATACATTCA AATATGTATC
     7441 CGCTCATGAG ACAATAACCC TGATAAATGC TTCAATAATA TTGAAAAAGG AAGAGT
//
