# Supplementary material for: Engineering Access to Stereoirregular Polymer Microstructures Enables Improved Processability of Microbial Poly(3-hydroxybutyrate)
Source: Biomacromolecules. 2026 Jun 12;27(7):4898–908. doi: 10.1021/acs.biomac.6c00971 (PMC13370766; doi:10.1021/acs.biomac.6c00971)
Supplement: Supplementary file 2 [file bm6c00971_si_002.zip › supplementary_data_1/pUC-Kan-PsPhaC1-CnPhaAB.gb]

LOCUS       pUC-Kan-PsPhaC1-CnPhaAB 7488 bp ds-DNA     circular     01-JUL-2024
DEFINITION  pUC cloning vector.
SOURCE      synthetic DNA construct
  ORGANISM  synthetic DNA construct
COMMENT     Imported using the Genbank importer. File name:
            addgene-plasmid-50005-sequence-222046.gbk
FEATURES             Location/Qualifiers
     gene            1..816
                     /label="KanR2"
                     /ApEinfo_revcolor="#c6c9d1"
                     /ApEinfo_fwdcolor="#c6c9d1"
                     /gene="KanR2"
                     /translation="MAELNYIPNRVAQQLAGKQSLLIGVATSSLALHAPSQIVAAIKSRADQLGASVVVSMVERSGVEACKAAVHNLLAQRVSGLIINYPLDDQDAIAVEAACTNVPALFLDVSDQTPINSIIFSHEDGTRLGVEHLVALGHQQIALLAGPLSSVSARLRLAGWHKYLTRNQIQPIAEREGDWSAMSGFQQTMQMLNEGIVPTAMLVANDQMALGAMRAITESGLRVGADISVVGYDDTEDSSCYIPPLTTIKQDFRLLGQTSVDRLLQLSQGQAVKGNQLLPVSLVKRKTTLAPNTQTASPRALADSLMQLARQVSRLESGQ*"
     rep_origin      987..1575
                     /label="ori"
                     /ApEinfo_revcolor="#c6c9d1"
                     /ApEinfo_fwdcolor="#c6c9d1"
                     /note="high-copy-number ColE1/pMB1/pBR322/pUC origin of replication"
                     /direction="RIGHT"
     primer_bind     1476..1495
                     /label="pBR322ori-F"
                     /ApEinfo_revcolor="#c6c9d1"
                     /ApEinfo_fwdcolor="#c6c9d1"
                     /note="pBR322 origin, forward primer"
     primer_bind     1729..1746
                     /label="L4440"
                     /ApEinfo_revcolor="#c6c9d1"
                     /ApEinfo_fwdcolor="#c6c9d1"
                     /note="L4440 vector, forward primer"
     protein_bind    1863..1884
                     /label="CAP binding site"
                     /ApEinfo_revcolor="#c6c9d1"
                     /ApEinfo_fwdcolor="#c6c9d1"
                     /note="CAP binding activates transcription in the presence of cAMP."
                     /bound_moiety="E. coli catabolite activator protein"
     promoter        1899..1929
                     /label="lac promoter"
                     /ApEinfo_revcolor="#c6c9d1"
                     /ApEinfo_fwdcolor="#c6c9d1"
                     /note="promoter for the E. coli lac operon"
     protein_bind    1937..1953
                     /label="lac operator"
                     /ApEinfo_revcolor="#c6c9d1"
                     /ApEinfo_fwdcolor="#c6c9d1"
                     /note="The lac repressor binds to the lac operator to inhibit transcription in E. coli. This inhibition can be relieved by adding lactose or isopropyl-beta-D-thiogalactopyranoside (IPTG)."
                     /bound_moiety="lac repressor encoded by lacI"
     primer_bind     1942..1964
                     /label="M13/pUC Reverse"
                     /ApEinfo_revcolor="#c6c9d1"
                     /ApEinfo_fwdcolor="#c6c9d1"
                     /note="In lacZ gene"
     primer_bind     1961..1972
                     /label="M13 Reverse"
                     /ApEinfo_revcolor="#c6c9d1"
                     /ApEinfo_fwdcolor="#c6c9d1"
                     /note="In lacZ gene. Also called M13-rev"
     primer_bind     1961..1972
                     /label="M13 rev"
                     /ApEinfo_revcolor="#c6c9d1"
                     /ApEinfo_fwdcolor="#c6c9d1"
                     /note="common sequencing primer, one of multiple similar variants"
     misc_feature    1973..1978
                     /label="EcoRI restriction site"
                     /ApEinfo_revcolor="#c6c9d1"
                     /ApEinfo_fwdcolor="#c6c9d1"
     misc_feature    complement(2541..3281)
                     /label="phaB (Cupriavidus necator H16)"
                     /ApEinfo_revcolor="#f58a5e"
                     /ApEinfo_fwdcolor="#f58a5e"
     CDS             complement(2541..3281)
                     /label="acetoacetyl coenzyme A reductase"
                     /ApEinfo_revcolor="#84b0dc"
                     /ApEinfo_fwdcolor="#84b0dc"
                     /translation="MTQRIAYVTGGMGGIGTAICQRLAKDGFRVVAGCGPNSPRREKWLEQQKALGFDFIASEGNVADWDSTKTAFDKVKSEVGEVDVLINNAGITRDVVFRKMTRADWDAVIDTNLTSLFNVTKQVIDGMADRGWGRIVNISSVNGQKGQFGQTNYSTAKAGLHGFTMALAQEVATKGVTVNTVSPGYIATDMVKAIRQDVLDKIVATIPVKRLGLPEEIASICAWLSSEESGFSTGADFSLNGGLHMG*"
     misc_feature    complement(3356..4537)
                     /label="phaA (Cupriavidus necator H16)"
                     /ApEinfo_revcolor="#f58a5e"
                     /ApEinfo_fwdcolor="#f58a5e"
     CDS             complement(3356..4537)
                     /label="β-ketothiolase"
                     /ApEinfo_revcolor="#84b0dc"
                     /ApEinfo_fwdcolor="#84b0dc"
                     /translation="MTDVVIVSAARTAVGKFGGSLAKIPAPELGAVVIKAALERAGVKPEQVSEVIMGQVLTAGSGQNPARQAAIKAGLPAMVPAMTINKVCGSGLKAVMLAANAIMAGDAEIVVAGGQENMSAAPHVLPGSRDGFRMGDAKLVDTMIVDGLWDVYNQYHMGITAENVAKEYGITREAQDEFAVGSQNKAEAAQKAGKFDEEIVPVLIPQRKGDPVAFKTDEFVRQGATLDSMSGLKPAFDKAGTVTAANASGLNDGAAAVVVMSAAKAKELGLTPLATIKSYANAGVDPKVMGMGPVPASKRALSRAEWTPQDLDLMEINEAFAAQALAVHQQMGWDTSKVNVNGGAIAIGHPIGASGCRILVTLLHEMKRRDAKKGLASLCIGGGMGVALAVERK*"
     primer          4602..4640
                     /label="oligo41_for"
                     /note="sequence: CGCCGGCACTCATGCAAGCGTTAACGTTCGTGAACATAC"
                     /ApEinfo_revcolor="#f7977a"
                     /ApEinfo_fwdcolor="#f7977a"
     primer          complement(4604..4621)
                     /label="oligo05_rev"
                     /note="sequence: CGCTTGCATGAGTGCCGG"
                     /ApEinfo_revcolor="#f7977a"
                     /ApEinfo_fwdcolor="#f7977a"
     CDS             complement(4622..6301)
                     /label="phaC1 STQK (Pseudomonas sp. 61-3)"
                     /ApEinfo_revcolor="#f58a5e"
                     /ApEinfo_fwdcolor="#f58a5e"
     CDS             complement(4622..6301)
                     /label="poly-3-hydroxyalkanoate synthase"
                     /ApEinfo_revcolor="#84b0dc"
                     /ApEinfo_fwdcolor="#84b0dc"
                     /translation="MSNKNSDDLNRQASENTLGLNPVIGLRGKDLLTSARMVLTQAIKQPIHSVKHVAHFGIELKNVMFGKSKLQPESDDRRFNDPAWSQNPLYKRYLQTYLAWRKELHDWIGNSKLSEQDINRAHFVITLMTEAMAPTNSAANPAAVKRFFETGGKSLLDGLTHLAKDLVNNGGMPSQVDMGAFEVGKSLGTTEGAVVFRNDVLELIQYRPTTEQVHERPLLVVPPQINKFYVFDLSPDKSLARFCLSNNQQTFIVSWRNPTKAQREWGLSTYIDALKEAVDVVSAITGSKDINMLGACSGGITCTALLGHYAALGEKKVNALTLLVTVLDTTLDSQVALFVDEKTLEAAKRHSYQAGVLEGRDMAKVFAWMRPNDLIWNYWVNNYLLGNEPPVFDILFWNNDTTRLPAAFHGDLIEMFKNNPLVRANALEVSGTPIDLKQVTADIYSLAGTNDHITPWKSCYKSAQLFGGKVEFVLSSSGHIKSILNPPGNPKSRYMTSTDMPATANEWQENSTKHTDSWWLHWQAWQAERSGKLKKSPTSLGNKAYPSGEAAPGTYVHER*"
     primer          complement(6284..6321)
                     /label="oligo41_rev"
                     /note="sequence: GGCAGAGAGACAATCAAATCATGAGCAACAAAAACAGC"
                     /ApEinfo_revcolor="#f7977a"
                     /ApEinfo_fwdcolor="#f7977a"
     primer          6302..6324
                     /label="oligo05_for"
                     /note="sequence: GATTTGATTGTCTCTCTGCCGTC"
                     /ApEinfo_revcolor="#f7977a"
                     /ApEinfo_fwdcolor="#f7977a"
     misc_feature    complement(6312..6318)
                     /label="Shine-Dalgarno sequence"
                     /ApEinfo_revcolor="#c6c9d1"
                     /ApEinfo_fwdcolor="#c6c9d1"
     misc_feature    complement(6600..6649)
                     /label="putative core σ70 promoter sequence"
                     /ApEinfo_revcolor="#c6c9d1"
                     /ApEinfo_fwdcolor="#c6c9d1"
     misc_feature    complement(6608..6608)
                     /label="putative +1 transcription start site"
                     /ApEinfo_revcolor="#c6c9d1"
                     /ApEinfo_fwdcolor="#c6c9d1"
     misc_feature    complement(6609..6609)
                     /label="putative +1 transcription start site 1"
                     /ApEinfo_revcolor="#c6c9d1"
                     /ApEinfo_fwdcolor="#c6c9d1"
     misc_feature    complement(6614..6619)
                     /label="–10 element"
                     /ApEinfo_revcolor="#c6c9d1"
                     /ApEinfo_fwdcolor="#c6c9d1"
     misc_feature    complement(6638..6643)
                     /label="–35 element"
                     /ApEinfo_revcolor="#c6c9d1"
                     /ApEinfo_fwdcolor="#c6c9d1"
     misc_feature    7138..7143
                     /label="SmaI restriction site"
                     /ApEinfo_revcolor="#c6c9d1"
                     /ApEinfo_fwdcolor="#c6c9d1"
     primer_bind     7238..7260
                     /label="pGEX 3'"
                     /ApEinfo_revcolor="#c6c9d1"
                     /ApEinfo_fwdcolor="#c6c9d1"
                     /note="pGEX vectors, reverse primer"
     primer_bind     complement(7298..7316)
                     /label="pBRforEco"
                     /ApEinfo_revcolor="#c6c9d1"
                     /ApEinfo_fwdcolor="#c6c9d1"
                     /note="pBR322 vectors, upsteam of EcoRI site, forward primer"
     promoter        7384..7488
                     /label="AmpR promoter"
                     /ApEinfo_revcolor="#c6c9d1"
                     /ApEinfo_fwdcolor="#c6c9d1"
                     /gene="bla"
ORIGIN
        1 ATGAGCCATA TTCAACGGGA AACGTCTTGC TCTAGGCCGC GATTAAATTC CAACATGGAT
       61 GCTGATTTAT ATGGGTATAA ATGGGCTCGC GATAATGTCG GGCAATCAGG TGCGACAATC
      121 TATCGATTGT ATGGGAAGCC CGATGCGCCA GAGTTGTTTC TGAAACATGG CAAAGGTAGC
      181 GTTGCCAATG ATGTTACAGA TGAGATGGTC AGACTAAACT GGCTGACGGA ATTTATGCCT
      241 CTTCCGACCA TCAAGCATTT TATCCGTACT CCTGATGATG CATGGTTACT CACCACTGCG
      301 ATCCCCGGGA AAACAGCATT CCAGGTATTA GAAGAATATC CTGATTCAGG TGAAAATATT
      361 GTTGATGCGC TGGCAGTGTT CCTGCGCCGG TTGCATTCGA TTCCTGTTTG TAATTGTCCT
      421 TTTAACAGCG ATCGCGTATT TCGTCTCGCT CAGGCGCAAT CACGAATGAA TAACGGTTTG
      481 GTTGATGCGA GTGATTTTGA TGACGAGCGT AATGGCTGGC CTGTTGAACA AGTCTGGAAA
      541 GAAATGCATA AACTTTTGCC ATTCTCACCG GATTCAGTCG TCACTCATGG TGATTTCTCA
      601 CTTGATAACC TTATTTTTGA CGAGGGGAAA TTAATAGGTT GTATTGATGT TGGACGAGTC
      661 GGAATCGCAG ACCGATACCA GGATCTTGCC ATCCTATGGA ACTGCCTCGG TGAGTTTTCT
      721 CCTTCATTAC AGAAACGGCT TTTTCAAAAA TATGGTATTG ATAATCCTGA TATGAATAAA
      781 TTGCAGTTTC ATTTGATGCT CGATGAGTTT TTCTAACTGT CAGACCAAGT TTACTCATAT
      841 ATACTTTAGA TTGATTTAAA ACTTCATTTT TAATTTAAAA GGATCTAGGT GAAGATCCTT
      901 TTTGATAATC TCATGACCAA AATCCCTTAA CGTGAGTTTT CGTTCCACTG AGCGTCAGAC
      961 CCCGTAGAAA AGATCAAAGG ATCTTCTTGA GATCCTTTTT TTCTGCGCGT AATCTGCTGC
     1021 TTGCAAACAA AAAAACCACC GCTACCAGCG GTGGTTTGTT TGCCGGATCA AGAGCTACCA
     1081 ACTCTTTTTC CGAAGGTAAC TGGCTTCAGC AGAGCGCAGA TACCAAATAC TGTTCTTCTA
     1141 GTGTAGCCGT AGTTAGGCCA CCACTTCAAG AACTCTGTAG CACCGCCTAC ATACCTCGCT
     1201 CTGCTAATCC TGTTACCAGT GGCTGCTGCC AGTGGCGATA AGTCGTGTCT TACCGGGTTG
     1261 GACTCAAGAC GATAGTTACC GGATAAGGCG CAGCGGTCGG GCTGAACGGG GGGTTCGTGC
     1321 ACACAGCCCA GCTTGGAGCG AACGACCTAC ACCGAACTGA GATACCTACA GCGTGAGCTA
     1381 TGAGAAAGCG CCACGCTTCC CGAAGGGAGA AAGGCGGACA GGTATCCGGT AAGCGGCAGG
     1441 GTCGGAACAG GAGAGCGCAC GAGGGAGCTT CCAGGGGGAA ACGCCTGGTA TCTTTATAGT
     1501 CCTGTCGGGT TTCGCCACCT CTGACTTGAG CGTCGATTTT TGTGATGCTC GTCAGGGGGG
     1561 CGGAGCCTAT GGAAAAACGC CAGCAACGCG GCCTTTTTAC GGTTCCTGGC CTTTTGCTGG
     1621 CCTTTTGCTC ACATGTTCTT TCCTGCGTTA TCCCCTGATT CTGTGGATAA CCGTATTACC
     1681 GCCTTTGAGT GAGCTGATAC CGCTCGCCGC AGCCGAACGA CCGAGCGCAG CGAGTCAGTG
     1741 AGCGAGGAAG CGGAAGAGCG CCCAATACGC AAACCGCCTC TCCCCGCGCG TTGGCCGATT
     1801 CATTAATGCA GCTGGCACGA CAGGTTTCCC GACTGGAAAG CGGGCAGTGA GCGCAACGCA
     1861 ATTAATGTGA GTTAGCTCAC TCATTAGGCA CCCCAGGCTT TACACTTTAT GCTTCCGGCT
     1921 CGTATGTTGT GTGGAATTGT GAGCGGATAA CAATTTCACA CAGGAAACAG CTGAATTCTT
     1981 CTGAATCCAT GACCAGCTGC TTGACGTCGG CCAGGGTGAT GTAGGTGCTG GTCTGGGTGT
     2041 CGTAGAGCCT ACGGTTCGGA TACTTTTTGA TCAGTCGCTC TGCGCCTTTT TTGGTCGTGG
     2101 CCATCGGTGC TCTGTCCTTG TGTCATCGCT GTTTGCGCGC TGCTGCACCG CATGGGGTGC
     2161 AGTGCGCAAA TCGGTATCGC CCGCGCCATC TGCTTGTTGT CGTGCCGGCC ATCTGGTGGC
     2221 CCGTTCGCGC ATGGCTGCGC GTGGCGGCCT GCAGCCTCGC CCCCGCGAGG GCCGCGCTGC
     2281 ACGAACATGG TGCTGGCTGC GCCGCTGCCC TGATTCTATG CCCAACAAGG CACTAAGAAA
     2341 AGCGACGGGG CTTAAGGAAA ACCCGGTGAA TTGGCGCAAA AAGCGAGGAA TGCCGCGCGG
     2401 GCAGAAACGA TTCGCGGGCC TTGACGGCCC GCGAAACGGG CGGCGAAACG AAACGCCCGC
     2461 CGCCTTGTGC GCCGCGCTGG CTGCACCGCA ATACGCGGGC GCCAGCGCCG GCTGCCGACT
     2521 GGTTGAACCA GGCCGGCAGG TCAGCCCATA TGCAGGCCGC CGTTGAGCGA GAAGTCGGCG
     2581 CCGGTCGAGA AACCGGACTC CTCCGACGAC AACCAGGCGC AGATCGAGGC GATCTCTTCC
     2641 GGCAGGCCCA GGCGCTTGAC CGGGATCGTC GCGACGATCT TGTCGAGCAC GTCCTGGCGG
     2701 ATCGCCTTGA CCATGTCGGT GGCGATATAG CCCGGAGAGA CCGTGTTGAC GGTCACGCCC
     2761 TTGGTCGCCA CTTCCTGCGC CAGTGCCATG GTGAAGCCAT GCAGGCCGGC CTTGGCGGTG
     2821 GAGTAGTTGG TCTGGCCGAA CTGGCCCTTC TGCCCGTTCA CCGACGAGAT GTTGACGATG
     2881 CGGCCCCAGC CACGGTCGGC CATGCCGTCG ATCACCTGCT TGGTGACGTT GAACAGCGAG
     2941 GTCAGGTTGG TGTCGATCAC CGCATCCCAG TCGGCGCGGG TCATCTTGCG GAACACCACG
     3001 TCGCGGGTGA TACCGGCGTT GTTGATCAGC ACATCAACCT CGCCGACCTC GGACTTGACC
     3061 TTGTCGAATG CGGTCTTGGT CGAGTCCCAG TCAGCCACAT TGCCTTCCGA GGCAATGAAA
     3121 TCGAAGCCCA GGGCCTTCTG CTGCTCCAGC CACTTTTCGC GGCGCGGCGA GTTGGGGCCG
     3181 CAACCGGCCA CCACACGAAA GCCATCCTTG GCCAGCCGCT GGCAAATGGC GGTTCCGATA
     3241 CCACCCATGC CGCCGGTCAC ATACGCAATG CGCTGAGTCA TGTCCACTCC TTGATTGGCT
     3301 TCGTTATCGT CGCCGGGTCC GCGCCAACCG CGCGCGGCCC CGGAAAACCC CTTCCTTATT
     3361 TGCGCTCGAC TGCCAGCGCC ACGCCCATGC CGCCGCCGAT GCACAGCGAG GCCAGGCCCT
     3421 TCTTCGCGTC ACGGCGCTTC ATCTCGTGCA GCAGCGTCAC CAGGATACGG CAGCCCGACG
     3481 CGCCGATCGG GTGGCCGATG GCGATGGCGC CGCCGTTCAC ATTGACCTTG GAGGTGTCCC
     3541 AGCCCATCTG CTGGTGCACC GCCAGCGCCT GCGCGGCAAA GGCCTCGTTG ATCTCCATCA
     3601 GGTCCAGGTC TTGCGGGGTC CACTCGGCGC GCGACAGGGC GCGCTTGGAG GCCGGCACCG
     3661 GGCCCATGCC CATCACCTTG GGATCGACAC CGGCGTTGGC ATAGCTCTTG ATCGTGGCCA
     3721 GCGGGGTCAG GCCCAGTTCC TTGGCCTTGG CCGCCGACAT CACCACCACC GCGGCGGCGC
     3781 CGTCGTTCAG GCCCGAGGCG TTGGCCGCGG TCACCGTGCC GGCCTTGTCG AAGGCGGGCT
     3841 TGAGGCCGGA CATGCTGTCC AGCGTGGCGC CCTGGCGCAC GAACTCGTCG GTCTTGAAGG
     3901 CCACCGGGTC GCCCTTGCGC TGCGGGATCA GCACCGGGAC GATCTCTTCG TCAAACTTGC
     3961 CGGCCTTCTG CGCGGCTTCG GCCTTGTTCT GCGAGCCGAC GGCGAACTCA TCCTGCGCCT
     4021 CGCGTGTGAT GCCGTATTCC TTGGCCACGT TCTCGGCGGT GATGCCCATG TGGTACTGGT
     4081 TGTACACGTC CCACAGGCCG TCGACGATCA TGGTGTCGAC CAGCTTGGCA TCGCCCATGC
     4141 GGAAACCATC GCGCGAGCCC GGCAGCACGT GCGGGGCGGC GCTCATGTTT TCCTGGCCGC
     4201 CGGCCACCAC GATCTCGGCG TCGCCCGCCA TGATCGCGTT GGCGGCCAGC ATCACGGCCT
     4261 TCAGGCCCGA GCCGCACACC TTGTTGATGG TCATGGCCGG CACCATCGCC GGCAGGCCGG
     4321 CCTTGATCGC GGCCTGGCGT GCGGGGTTCT GGCCCGAACC GGCGGTCAGC ACCTGGCCCA
     4381 TGATGACTTC GCTCACCTGC TCCGGCTTGA CGCCGGCGCG CTCCAGCGCG GCCTTGATGA
     4441 CCACGGCACC CAGTTCCGGT GCCGGGATCT TGGCCAGCGA GCCGCCAAAC TTGCCGACCG
     4501 CGGTGCGGGC GGCGGATACG ATGACAACGT CAGTCATTGT GTAGTCCTTT CAATGGAAAC
     4561 GGGAGGGAAC CTGCAGGCCT GCCGGCGCCG TGCATGACGC ACGCCGGCAC TCATGCAAGC
     4621 GTTAACGTTC GTGAACATAC GTACCCGGTG CTGCTTCACC GCTCGGATAT GCTTTATTAC
     4681 CCAGGCTGGT CGGGCTTTTT TTCAGTTTAC CGCTACGTTC GGCCTGCCAT GCCTGCCAAT
     4741 GCAGCCACCA ACTATCGGTA TGTTTGGTGC TATTTTCTTG CCATTCATTT GCGGTTGCAG
     4801 GCATATCGGT GCTGGTCATA TAACGACTTT TCGGATTACC CGGAGGATTC AGAATGCTTT
     4861 TGATATGACC GCTGCTGCTC AGAACAAATT CAACTTTACC ACCAAACAGC TGTGCGCTTT
     4921 TATAACAGCT TTTCCACGGG GTAATGTGAT CATTGGTGCC TGCCAGGCTA TAGATATCTG
     4981 CGGTAACCTG TTTCAGATCA ATCGGGGTGC CGCTAACTTC CAGTGCATTT GCACGAACCA
     5041 GCGGATTGTT TTTAAACATT TCAATCAGAT CGCCATGAAA TGCTGCAGGC AGACGTGTGG
     5101 TATCATTATT CCAAAACAGA ATATCGAAAA CAGGCGGTTC ATTACCCAGC AGATAGTTGT
     5161 TCACCCAATA ATTCCAAATC AGATCATTCG GACGCATCCA TGCAAAAACT TTTGCCATAT
     5221 CACGACCTTC CAGAACGCCT GCCTGATAGC TATGACGTTT TGCTGCTTCC AGGGTTTTTT
     5281 CATCAACAAA CAGTGCCACC TGGCTATCCA GGGTGGTATC CAGAACGGTA ACCAGCAGGG
     5341 TCAGTGCATT AACTTTTTTT TCACCCAGTG CTGCATAATG ACCCAGCAGT GCGGTACAGG
     5401 TAATACCACC GCTACATGCA CCCAGCATGT TAATATCTTT GCTACCGGTA ATTGCGCTAA
     5461 CAACGTCAAC TGCTTCTTTC AGTGCATCAA TATAGGTGCT CAGACCCCAT TCACGCTGTG
     5521 CTTTGGTCGG ATTACGCCAG CTCACAATAA ATGTCTGCTG ATTATTGCTC AGACAAAAAC
     5581 GTGCCAGGCT TTTGTCCGGA CTCAGATCAA ACACATAGAA TTTGTTAATC TGAGGCGGAA
     5641 CAACCAGCAG CGGACGTTCA TGCACCTGTT CGGTGGTCGG ACGATACTGG ATCAGTTCCA
     5701 GAACATCATT ACGAAAAACA ACTGCACCTT CGGTGGTGCC CAGACTTTTA CCAACTTCAA
     5761 ATGCACCCAT ATCAACCTGG CTCGGCATAC CACCATTATT AACCAGATCT TTTGCCAGAT
     5821 GGGTCAGGCC ATCCAGCAGG CTTTTACCAC CGGTTTCAAA AAAACGTTTA ACTGCTGCCG
     5881 GATTTGCTGC GCTATTGGTC GGTGCCATTG CTTCGGTCAT CAGGGTAATA ACAAAATGCG
     5941 CACGATTGAT ATCCTGTTCG CTCAGTTTGC TATTACCAAT CCAATCATGC AGTTCTTTAC
     6001 GCCATGCCAG ATAGGTCTGC AGATAACGTT TATACAGCGG ATTCTGTGAC CATGCCGGAT
     6061 CATTAAAACG ACGATCATCA CTTTCCGGCT GCAGTTTGCT TTTGCCAAAC ATCACATTTT
     6121 TCAGTTCAAT GCCAAAATGG GCCACATGTT TAACGCTATG AATCGGCTGT TTAATTGCCT
     6181 GGGTCAGAAC CATACGTGCG CTGGTCAGCA GATCTTTACC ACGCAGACCA ATAACCGGAT
     6241 TCAGACCCAG GGTGTTTTCG CTTGCCTGAC GATTCAGATC GTCGCTGTTT TTGTTGCTCA
     6301 TGATTTGATT GTCTCTCTGC CGTCACTATT CGAACCGGCT CCGGGCATTG CCCTGGCCGG
     6361 CACTTTGCAT GGGGAGATGC TATCCGAATG GACCCGGCTT GCGCCTCCCC CAAAGCGGGA
     6421 GGGTCTGCCG GCACATCTGC CCTGGAACTG GCTGGAAGCC CTCGACCGCA CCTGCTGCGG
     6481 CCGTGGCTTG CGTCCATTCC GATAGCGGCT CCCCTTTTAT CCGGCAAGCG CGACATTCTC
     6541 GCATGGAGAC GCCATGCGCT ATGCTTGCCG GAGAAACCTG GGAATCGTCA GCGATTCCGA
     6601 GACATTTGAG TCCATTGTTG CCTTGCAACG CACGCGCTGT CAATGCGGGA ATCCGCCTCG
     6661 GCACTGCACG CTTCCCGACC TACCGGACGG TATGCAGCGC TCGCATCTGC CGAGGCCCCA
     6721 GAGCATAGGC GAGAAGGATG AATTTTTGAT GTACATCGTG GCCATTGGCT GGCTCTACGT
     6781 GGCGCTGATG ATGGCGATCA CCGAGCACAA CGTGGTGGCA GGCGTTGCCA CCTTCCTGAT
     6841 GTATGGCATG GCGCCGGTGG CGCTGGTGCT CTACATCATG GGCACGCCCG GCCGCCGCCG
     6901 ACGCAAGGCT GAAGCCGAGC GCGCGCAGGC GGCCAGGGGC AAGGACGAGT GAGGCAGCGG
     6961 CGGGCTCAGT CCGCCAGCCA GACCAGGCTG GCCATGCGGC CGGTCACGCC ATCGCGCCGA
     7021 TAGGAGTAGA AGCGACCGGC GTCGGCCACG GTGCAGGCGT CGCCGCCGTA GACCTCGGTA
     7081 CAGCCGGCGC GCGCCAGGCG CGTGCGCGCC AGCGCATAGA TGTCGGCAAG GTACTTGCCC
     7141 GGGTTAAGCC AGCCCCGACA CCCGCCAACA CCCGCTGACG CGCCCTGACG GGCTTGTCTG
     7201 CTCCCGGCAT CCGCTTACAG ACAAGCTGTG ACCGTCTCCG GGAGCTGCAT GTGTCAGAGG
     7261 TTTTCACCGT CATCACCGAA ACGCGCGAGA CGAAAGGGCC TCGTGATACG CCTATTTTTA
     7321 TAGGTTAATG TCATGATAAT AATGGTTTCT TAGACGTCAG GTGGCACTTT TCGGGGAAAT
     7381 GTGCGCGGAA CCCCTATTTG TTTATTTTTC TAAATACATT CAAATATGTA TCCGCTCATG
     7441 AGACAATAAC CCTGATAAAT GCTTCAATAA TATTGAAAAA GGAAGAGT
//
